# Supplementary material for: Whole-Brain Mapping of Neuronal Activity in the Learned Helplessness Model of Depression
Source: Front Neural Circuits. 2016 Feb 3;10:3. doi: 10.3389/fncir.2016.00003 (PMC4737884; doi:10.3389/fncir.2016.00003)
Supplement: TABLE S1 — A full list of brain areas showing differential activity in helpless versus resilient animals. Cortical areas include detailed layer information. Positive z scores indicate higher activity in resilient group than helpless group, whereas negative z scores (highlighted in red) indicate higher activity in helpless group than resilient group. [file Table_1.XLSX]

## Sheet: Tab1, stat
ROIs	regionLabels	structureOrder	mean, LH group	stdev, LH group	mean, Resilient group	stdev, Resilient group	Z score	Uncorrected p-value	FDR corrected q value
CH	567	200	200611	98084.8	225305	75624	3.73852	0.000185106	0.00295869
CTX	688	300	175802	88119.3	196633	66361.9	3.71819	0.000200655	0.00295869
CTXpl	695	400	169379	85220.4	189661	64476.5	3.71821	0.000200641	0.00295869
Isocortex	315	500	104971	57632.1	117090	42372.4	3.51535	0.000439173	0.00478104
MOs	993	2100	7103.55	4343.05	8008.36	2925.98	3.76666	0.000165445	0.00279984
MOs2/3	962	2300	3435.36	2168.24	3867.45	1608.61	3.48702	0.000488431	0.00510208
MOs5	767	2400	1871	1264.31	2138.91	859.565	3.81936	0.000133798	0.00245746
SSp-n1	558	3600	34.2727	29.9736	47.8182	26.8284	3.1997	0.00137569	0.00984236
SSp-bfd5	1070	4600	623.273	588.852	737	406.362	3.46905	0.000522301	0.00522301
SSp-ll6	478	5400	679	341.289	461.273	284.776	-3.84802	0.000119074	0.00232857
SSp-ul6	945	6800	382	270.771	254.273	206.869	-3.77575	0.000159529	0.00275265
SSp-tr2/3	670	7200	1769.91	994.131	2055.73	786.354	3.60032	0.000317823	0.0038845
SSp-tr5	1111	7400	689.636	517.468	765.727	334.34	3.21274	0.00131475	0.00948341
SSs6	862	8200	725.727	374.893	586.182	510.82	-3.41078	0.000647766	0.00581668
ILA	44	8400	2823.91	1160.77	3401.55	1022.06	4.78669	1.69557e-06	7.85315e-05
ILA2/3	556	8700	901	349.117	1113.55	359.314	4.66807	3.04036e-06	0.000133776
ILA5	827	8800	1064	416.118	1281.64	363.124	5.32942	9.85254e-08	1.08378e-05
ILA6	1054	8900	482.909	281.68	547.091	173.468	3.19719	0.00138775	0.00984856
VIS	669	13400	19589.2	10901.5	22951	8562.18	3.44592	0.000569127	0.00531037
VISal	402	14100	2838	1552.31	3327.09	1188.67	3.45298	0.000554435	0.00529002
VISal2/3	905	14300	1320.73	681.784	1557.45	554.47	3.8086	0.000139756	0.00248745
VISal4	1114	14400	252.909	181.13	319.545	163.555	3.2683	0.00108197	0.00857775
VISal5	233	14500	472.636	289.784	589.455	256.394	3.61535	0.000299945	0.00387239
VISam1	281	14900	123	54.0962	175.182	62.8631	4.92808	8.30411e-07	4.56726e-05
VISam2/3	1066	15000	1357	604.912	1543.73	546.737	3.70421	0.000212054	0.00297688
VISl	409	15500	1426.82	726.684	1755.45	578.767	4.61797	3.875e-06	0.000155001
VISl23	973	15700	626.727	279.486	819.455	229.539	6.49593	8.25193e-11	1.81543e-08
VISl4	573	15800	105.545	78.4173	154.364	74.1597	4.62664	3.71652e-06	0.000155001
VISp	385	16200	9196.91	5520.29	10806.7	4374	3.37251	0.000744861	0.00628097
VISp2/3	821	16400	4168.36	2238.25	5135.27	2020.03	4.14685	3.37083e-05	0.000872451
VISp4	721	16500	1252	1068.22	1481.55	884.37	3.3802	0.000724344	0.00618857
VISpm	533	17600	2128.18	1154.96	2515.45	881.679	3.19412	0.00140256	0.009874
VISpm2/3	41	17800	1007.36	497.989	1221.73	386.763	3.81891	0.000134043	0.00245746
ACA	31	18300	7538	4063.86	8982.73	2767.75	4.58454	4.54984e-06	0.000166827
ACAd	39	18900	3443.18	1988.23	3960.73	1295.94	3.53817	0.000402905	0.0045456
ACAd2/3	211	19100	1622.91	984.417	1847.64	700.216	3.48463	0.000492814	0.00510208
ACAd5	1015	19200	744.727	495.316	877.636	316.056	3.73601	0.000186961	0.00295869
ACAd6	919	19300	480.455	297.833	585.909	171.462	3.94775	7.88889e-05	0.00173556
ACAv	48	19500	4094.82	2125.36	5022	1556.35	4.94175	7.74255e-07	4.54229e-05
ACAv2/3	296	19700	1898.09	1006.21	2387.18	785.434	5.36922	7.90781e-08	9.94125e-06
ACAv5	772	19800	902.273	530.366	1048	352.312	3.83012	0.000128079	0.00245021
ACAv6	810	19900	515.636	257.36	652.182	170.011	4.8364	1.32212e-06	6.46371e-05
PL	972	20100	2431.91	1153.05	2954.45	860.174	5.01629	5.26782e-07	3.96487e-05
PL1	171	20200	277.364	123.148	334.818	85.6853	4.00339	6.24421e-05	0.00140895
PL2	195	20300	413.455	193.745	494.273	152.836	4.17551	2.97314e-05	0.000812861
PL2/3	304	20400	693.818	336.198	869.091	299.13	4.95161	7.36e-07	4.54229e-05
PL5	363	20500	682.182	336.547	820.636	260.352	4.39489	1.10827e-05	0.000361215
PL6	84	20600	343.364	188.212	408.636	114.189	3.51481	0.000440073	0.00478104
ORBm	731	22000	1103.27	635.278	1425.82	607.843	3.80582	0.000141332	0.00248745
ORBm2	524	22200	133.545	70.5073	177.091	101.806	3.58059	0.000342815	0.00402237
ORBm2/3	582	22300	320.455	215.276	435.364	226.68	4.41308	1.0191e-05	0.000344927
ORBm5	620	22400	289.636	178.709	370.545	138.766	3.21581	0.00130078	0.00946273
AId	104	23400	1170.82	637.407	1423.91	612.914	3.45479	0.000550718	0.00529002
AId5	1101	23700	239.909	137.781	307.273	142.346	3.42054	0.000624969	0.00572888
AId6	783	23800	230.727	103.686	269.364	84.9297	3.58543	0.000336524	0.00402209
AIv	119	24600	918.727	445.415	1113.09	507.923	3.64137	0.000271187	0.00356186
AIv5	800	24900	253.273	113.18	314.545	127.683	4.85606	1.19744e-06	6.19851e-05
RSP	254	25200	4614.27	3077.36	5829.73	2418.68	3.58412	0.000338221	0.00402209
RSPagl	894	25300	1106.36	492.248	1336.09	468.837	3.25335	0.00114051	0.00865218
RSPagl2/3	965	25500	526.909	218.139	679.636	233.142	3.89948	9.63978e-05	0.00206903
RSPd	879	25900	2013.45	1430.48	2458.82	1000.39	3.47849	0.00050425	0.00515977
RSPd2/3	434	26100	1042.09	779.161	1256.55	566.201	3.39016	0.000698523	0.006147
RSPd5	610	26300	401.364	296.465	518.636	262.279	3.21762	0.00129261	0.00946273
RSPv	886	26600	1494.45	1212.38	2034.82	1025.02	3.71059	0.000206773	0.00297688
RSPv1	542	26700	219.182	142.082	316.273	151.23	3.65843	0.000253764	0.00343557
RSPv2	606	26800	229.364	187.455	304.636	149.67	3.72828	0.000192794	0.00295869
RSPv2/3	430	26900	428.364	351.051	584	319.179	3.55659	0.000375697	0.00435017
RSPv5	687	27000	435.455	405.818	588	349.569	3.25895	0.00111824	0.00865218
PTLp	22	27300	4633.55	2373.13	5336.45	1850.38	3.60681	0.000309982	0.00387239
PTLp1	532	27400	175.727	56.5404	234.818	71.6991	3.54396	0.000394159	0.00450467
PTLp2/3	241	27500	2114.36	1089.9	2456.73	838.505	4.19491	2.72975e-05	0.000774897
PTLp4	635	27600	349.182	227.558	408.818	187.999	3.38525	0.000711137	0.0061844
PTLp5	683	27700	939	561.435	1071.64	448.858	3.49437	0.000475182	0.00503808
DP6	267	33500	28	14.4983	39.3636	17.3105	4.34696	1.38039e-05	0.000433837
NLOT1	260	34300	63.8182	36.7691	87	47.613	3.75674	0.000172141	0.00285819
COApl2	224	35600	296.455	146.055	341.455	129.806	3.28684	0.00101317	0.00817975
TR3	1142	37300	321.636	156.207	407.818	165.776	5.04486	4.53851e-07	3.96487e-05
HPF	1089	37400	33378.3	11864.4	38758.5	10980.2	4.09732	4.17954e-05	0.00105086
HIP	1080	37500	20894.2	6223.36	23510.3	6171.82	3.2545	0.00113591	0.00865218
CA	375	37600	16976.5	5093.18	19340.8	5208.3	3.45159	0.00055729	0.00529002
CA1	382	37700	10502.8	3376.23	12279.1	3535.04	4.06359	4.83231e-05	0.00118123
CA1sp	407	38000	6825.91	2010.55	7837.64	2321.04	3.37083	0.000749433	0.00628097
CA2	423	38200	421.091	130.884	502.545	152.22	4.97457	6.5392e-07	4.42654e-05
FC	982	41000	13.4545	17.1018	24.3636	17.7272	4.27696	1.8946e-05	0.00055575
IG	19	41100	43.4545	21.3043	55.5455	22.9755	4.03529	5.45351e-05	0.00126292
RHP	822	41200	12484.1	5715.55	15248.3	4847.53	5.01129	5.40664e-07	3.96487e-05
ENT	909	41300	6038.09	3161.6	7572.55	2323.05	5.4874	4.07903e-08	5.98258e-06
ENTl	918	41350	4880.91	2646.26	6198.27	1832.34	5.95357	2.62353e-09	4.61741e-07
ENTl2a	715	41700	555.727	312.659	695.364	231.385	4.29324	1.76087e-05	0.000534333
ENTl2b	764	41800	911.545	477.242	1239.55	391.317	7.05099	1.77651e-12	5.2111e-10
ENTl3	52	41900	873.727	508.169	1196.09	436.494	7.20509	5.80063e-13	2.77753e-10
ENTl4	92	42000	259.273	146.473	362.545	141.693	7.19356	6.31256e-13	2.77753e-10
ENTl5	139	42200	742.455	350.307	890.364	270.251	4.04978	5.12662e-05	0.0012193
ENTl6	28	42400	839.273	451.085	1068.36	299.509	4.16983	3.04823e-05	0.000812861
ENTm5	727	43400	89.7273	56.8139	109.636	48.5845	3.22737	0.00124933	0.00931701
PAR	843	44300	308.091	179.829	422.636	206.274	3.45571	0.000548837	0.00529002
PAR3	10695	44600	68.5455	58.4164	90.2727	37.2642	3.73165	0.000190229	0.00295869
PRE	1084	45100	328.545	295.683	477.545	284.22	3.65447	0.000257718	0.00343624
PRE2	10700	45300	195.455	181.531	319.091	220.034	3.71684	0.000201729	0.00295869
SUB	502	45500	5375.64	1896.47	6244.73	1870.01	3.89073	9.99433e-05	0.00209405
SUBv	518	46000	4619	1581.83	5362.27	1552.54	3.8486	0.000118796	0.00232857
SUBv-sp	870	46200	4432.09	1506.78	5150.55	1510.65	3.87657	0.000105939	0.00216805
BLA	295	47100	1191	527.301	1326.55	418.204	3.4027	0.000667239	0.00593101
BLAv	451	47400	156.636	77.5529	189.545	80.3584	3.27183	0.00106855	0.0085484
BMAp	334	47700	757.818	334.715	866	253.78	3.4108	0.000647714	0.00581668
CNU	623	47900	24808.5	10311.8	28672.3	9734.13	3.25492	0.00113423	0.00865218
STR	477	48000	21711.5	9144.55	25377.5	8765.13	3.31727	0.000909014	0.007476
STRv	493	48300	4860.64	2152.46	6041.82	2457.78	3.70294	0.000213117	0.00297688
OT	754	48600	1236.64	650.684	1629.18	686.478	3.25742	0.00112428	0.00865218
islm	489	48800	30.1818	9.98817	39.4545	19.0859	3.69063	0.000223699	0.00307586
LS	242	49400	6816.64	2182.24	7409.36	1733.37	3.34494	0.000823004	0.00683249
LSr	258	49600	4773.91	1538.32	5181.82	1129.19	3.44395	0.000573278	0.00531037
AAA	23	50100	311.182	160.927	368.182	123.777	3.31158	0.000927704	0.00755907
MEA	403	50800	1276.82	462.81	1471.64	406.47	3.45074	0.000559059	0.00529002
MEAad	411	50900	619.273	232.483	710.545	170.896	3.21573	0.00130112	0.00946273
MEAav	418	51000	225.545	100.48	285.182	107.013	3.38306	0.000716828	0.0061844
BSTal	537	53100	249	91.0198	280.091	99.6559	3.47475	0.000511336	0.00517214
AM	127	66400	8.18182	6.853	12.6364	9.20079	3.25043	0.00115229	0.0086668
PVHmm	79	70800	40.8182	17.1512	51.9091	22.129	3.5191	0.000433016	0.00478104
OV	763	73000	13.2727	7.0013	21.8182	9.74493	4.43881	9.04588e-06	0.000318415
VMHdm	777	77000	91.1818	53.0242	115.909	48.8046	3.50177	0.000462175	0.00495992
EW	975	82900	10	11.9331	20.5455	13.2088	5.23125	1.6837e-07	1.64629e-05
LC	147	88700	116.818	54.0256	78.5455	40.1954	-4.60812	4.06321e-06	0.000155462
