# Supplementary material for: Whole-Brain Mapping of Neuronal Activity in the Learned Helplessness Model of Depression
Source: Front Neural Circuits. 2016 Feb 3;10:3. doi: 10.3389/fncir.2016.00003 (PMC4737884; doi:10.3389/fncir.2016.00003)
Supplement: TABLE S2 — The full raw dataset for cfos-GFP+ cell counting in each mouse. Eleven pairs of mice, each containing one helpless and one resilient mice, were imaged and analyzed. The table contains the number of detected cFos-GFP+ cells in each anatomical area across the whole-brain. [file Table_2.XLSX]

## Sheet: Sheet1
		Learned helpless group											Resilient group											Learned Helpless		Resilient		Paired statistical result
name	ROIs	Pair1	Pair2	Pair3	Pair4	Pair5	Pair6	Pair7	Pair8	Pair9	Pair10	Pair11	Pair1	Pair2	Pair3	Pair4	Pair5	Pair6	Pair7	Pair8	Pair9	Pair10	Pair11	Mean	Standard deviation	Mean	Standard deviation	Z score	p-value	FDR q value
Cerebrum	CH	167457	280379	153534	78698	301262	150533	149953	164360	430053	164540	165947	161180	348753	237048	96837	292006	177462	175945	195774	328581	246241	218531	200611	98084.8	225305	75624	3.73852	0.000185106	0.00295869
Cerebral cortex	CTX	144222	251875	133664	66975	260256	130634	131304	143245	383245	142727	145676	138021	306650	204641	84539	257465	157494	153988	170798	286043	208996	194328	175802	88119.3	196633	66361.9	3.71819	0.000200655	0.00295869
Cortical plate	CTXpl	139476	242417	128854	64263	249653	124479	126970	138550	370922	137181	140403	132317	296100	197689	81080	248298	151016	148197	164706	277335	201390	188145	169379	85220.4	189661	64476.5	3.71821	0.000200641	0.00295869
Isocortex	Isocortex	79200	150708	74888	33248	156834	70675	78316	87590	243086	87748	92383	68746	176063	111486	45926	167132	90120	97967	104084	172567	128528	125371	104971	57632.1	117090	42372.4	3.51535	0.000439173	0.00478104
Frontal pole, cerebral cortex	FRP	620	1180	395	274	780	338	161	343	1651	495	308	359	1644	522	389	729	454	368	530	742	660	1051	595	452.275	677.091	381.719	2.0469	0.0406684	0.130139
Frontal pole, layer 1	FRP1	545	770	260	250	540	234	128	257	1230	370	153	277	1156	369	281	554	351	334	413	482	541	736	430.636	328.953	499.455	257.512	1.96634	0.0492591	0.151566
Frontal pole, layer 2/3	FRP2/3	75	410	135	24	240	104	33	86	421	125	155	82	488	153	108	175	103	34	117	260	119	315	164.364	137.531	177.636	130.347	1.57021	0.116366	0.260565
Somatomotor areas	MO	10159	17698	9093	4966	19044	5956	8382	10474	33682	11804	12056	10509	24258	13594	5265	21491	7682	10971	12138	19994	15018	16271	13028.5	8086.19	14290.1	5863.01	2.94087	0.00327287	0.0200981
Primary motor area	MOp	5316	7576	4068	2376	8018	2494	3847	4475	15997	5801	5207	4327	11272	6129	1718	10638	3252	4923	5001	9216	6243	6380	5925	3790.64	6281.73	2997.31	1.32946	0.183695	0.346149
Primary motor area, Layer 1	MOp1	985	319	170	390	297	124	249	161	666	355	207	885	736	237	69	472	475	241	233	475	464	327	356.636	256.484	419.455	236.456	1.26855	0.204601	0.375103
Primary motor area, Layer 2/3	MOp2/3	2717	3715	2189	1478	3537	1511	2000	2327	9071	3344	2962	2057	6714	3554	954	5954	1830	2329	2945	5000	3009	3697	3168.27	2102.12	3458.45	1786.01	1.12653	0.259941	0.4399
Primary motor area, Layer 5	MOp5	1032	2328	1019	320	2033	514	995	1160	3953	1206	1230	873	2790	1518	402	2579	687	1149	1089	2344	1303	1749	1435.45	1014.2	1498.45	786.995	1.86602	0.0620384	0.171747
Primary motor area, Layer 6a	MOp6a	565	1196	665	187	1982	338	594	804	2245	841	770	505	1020	810	291	1593	258	1121	705	1365	1319	595	926.091	646.125	871.091	447.694	0.0339093	0.972949	1
Primary motor area, Layer 6b	MOp6b	17	18	25	1	169	7	9	23	62	55	38	7	12	10	2	40	2	83	29	32	148	12	38.5455	47.359	34.2727	44.4772	-1.1708	0.24168	0.422
Secondary motor area	MOs	4843	10122	5025	2590	11026	3462	4535	5999	17685	6003	6849	6182	12986	7465	3547	10853	4430	6048	7137	10778	8775	9891	7103.55	4343.05	8008.36	2925.98	3.76666	0.000165445	0.00279984
Secondary motor area, layer 1	MOs1	1285	1028	494	678	568	367	433	547	1565	692	654	1574	1037	592	360	758	471	493	583	962	1256	1014	755.545	378.445	827.273	376.198	1.30733	0.191101	0.354041
Secondary motor area, layer 2/3	MOs2/3	1847	4749	2366	1292	4868	1742	2189	3007	8929	3094	3706	2478	6917	3638	1730	5357	2210	2590	3754	5192	3558	5118	3435.36	2168.24	3867.45	1608.61	3.48702	0.000488431	0.00510208
Secondary motor area, layer 5	MOs5	1181	3115	1406	366	2952	854	1282	1478	4793	1397	1757	1514	3668	1990	877	2927	1207	1644	1735	3026	2204	2736	1871	1264.31	2138.91	859.565	3.81936	0.000133798	0.00245746
Secondary motor area, layer 6a	MOs6a	516	1211	746	249	2506	484	621	950	2353	794	719	610	1330	1217	565	1767	534	1265	1031	1559	1677	1007	1013.55	744.158	1142	438.52	2.92597	0.00343379	0.0206968
Secondary motor area, layer 6b	MOs6b	14	19	13	5	132	15	10	17	45	26	13	6	34	28	15	44	8	56	34	39	80	16	28.0909	36.0263	32.7273	22.1092	1.69047	0.0909387	0.224163
Somatosensory areas	SS	18449	26005	13034	6144	21374	9870	14391	15392	56291	19541	16522	12653	34736	20221	5861	42319	13562	13588	13506	33873	23580	18255	19728.5	13284.2	21104.9	11352.8	1.13515	0.256311	0.437118
Primary somatosensory area	SSp	15518	22342	10871	4907	18684	8472	11808	12963	45520	16090	14088	10929	30182	17698	5317	33078	11621	11102	11920	28424	20155	15725	16478.5	10738.1	17831.9	9111.01	1.54294	0.122846	0.269588
Primary somatosensory area, layer 1	SSp1	233	73	26	78	81	47	58	34	159	62	43	146	122	22	50	106	145	63	81	61	75	46	81.2727	61.6313	83.3636	41.222	0.739697	0.459484	0.633771
Primary somatosensory area, layer 2/3	SSp2/3	569	811	336	316	546	334	388	485	1835	736	592	285	1434	596	222	1455	775	489	433	1346	690	768	631.636	431.329	772.091	447.952	1.61617	0.106058	0.244962
Primary somatosensory area, layer 4	SSp4	130	121	33	55	76	22	47	82	302	113	63	48	232	115	18	278	97	47	89	179	125	90	94.9091	77.269	119.818	80.2157	1.32189	0.186205	0.348225
Primary somatosensory area, layer 5	SSp5	230	321	121	90	219	80	146	162	742	205	213	81	484	241	52	503	196	217	177	523	277	285	229.909	183.609	276	162.786	1.60054	0.109478	0.248942
Primary somatosensory area, layer 6a	SSp6a	192	264	181	101	399	85	166	236	608	225	179	65	301	247	50	638	131	303	179	395	274	165	239.636	148.273	249.818	166.798	-0.198843	0.842386	0.920288
Primary somatosensory area, layer 6b	SSp6b	5	5	11	2	30	2	2	14	17	9	4	4	4	9	1	14	1	9	15	6	15	3	9.18182	8.58858	7.36364	5.39023	-1.48368	0.137894	0.288528
Primary somatosensory area, nose	SSp-n	608	481	143	389	332	188	438	284	1803	618	276	224	929	307	117	1742	555	436	233	1480	613	405	505.455	457.104	640.091	532.113	0.999203	0.317696	0.501697
Primary somatosensory area, nose, layer 1	SSp-n1	102	28	11	32	17	23	26	6	81	35	16	97	59	27	10	72	44	39	24	83	37	34	34.2727	29.9736	47.8182	26.8284	3.1997	0.00137569	0.00984236
Primary somatosensory area, nose, layer 2/3	SSp-n2/3	344	318	79	241	164	136	296	189	1143	382	174	85	605	172	88	1173	370	214	149	997	360	286	315.091	290.354	409	368.337	0.763653	0.445074	0.620659
Primary somatosensory area, nose, layer 4	SSp-n4	58	39	3	52	6	6	21	11	135	23	2	6	100	13	4	109	55	19	10	67	52	11	32.3636	39.3301	40.5455	38.4951	1.13397	0.256807	0.437118
Primary somatosensory area, nose, layer 5	SSp-n5	61	54	28	31	59	16	63	27	281	99	56	20	120	60	10	253	77	95	30	217	100	53	70.4545	73.5614	94.0909	78.0237	1.43902	0.150144	0.301659
Primary somatosensory area, nose, layer 6a	SSp-n6a	39	32	21	32	80	5	28	48	157	75	27	15	45	33	4	120	9	64	19	116	60	21	49.4545	41.9794	46	40.6374	-0.951155	0.341526	0.523056
Primary somatosensory area, nose, layer 6b	SSp-n6b	4	10	1	1	6	2	4	3	6	4	1	1	0	2	1	15	0	5	1	0	4	0	3.81818	2.75021	3	4.219	-1.19323	0.23278	0.411338
Primary somatosensory area, barrel field	SSp-bfd	4242	4807	2626	1264	4841	2234	2978	2689	14138	4832	3172	3322	7904	5240	1406	10530	3296	3163	3040	7783	6132	4208	4347.55	3456.89	5093.09	2729.15	2.62116	0.00876321	0.041911
Primary somatosensory area, barrel field, layer 1	SSp-bfd1	427	252	170	143	398	271	313	160	938	386	237	590	449	296	187	556	403	257	318	429	467	270	335.909	222.356	383.818	128.668	2.63655	0.00837541	0.0404965
Primary somatosensory area, barrel field, layer 2/3	SSp-bfd2/3	2302	2612	1227	818	2071	1439	1617	1142	7700	2648	1614	1844	4797	3011	851	6357	2092	1310	1386	4203	2685	2560	2290	1892	2826.91	1677.78	2.2784	0.0227027	0.0853779
Primary somatosensory area, barrel field, layer 4	SSp-bfd4	353	292	112	58	212	81	190	175	1342	297	141	219	628	367	30	889	142	84	272	488	646	253	295.727	359.314	365.273	268.563	1.53312	0.125245	0.271468
Primary somatosensory area, barrel field, layer 5	SSp-bfd5	455	657	491	122	824	210	358	381	2299	571	488	387	1114	876	136	1229	416	655	391	1425	914	564	623.273	588.852	737	406.362	3.46905	0.000522301	0.00522301
Primary somatosensory area, barrel field, layer 6a	SSp-bfd6a	674	949	620	120	1230	231	483	790	1796	899	674	270	893	680	189	1447	241	810	620	1213	1350	556	769.636	463.646	751.727	441.343	-0.143079	0.886228	0.947607
Primary somatosensory area, barrel field, layer 6b	SSp-bfd6b	31	45	6	3	106	2	17	41	63	31	18	12	23	10	13	52	2	47	53	25	70	5	33	30.848	28.3636	23.1701	-0.522461	0.60135	0.753828
Primary somatosensory area, lower limb	SSp-ll	2556	5076	2330	574	3599	1717	2553	2921	6447	2916	3256	2101	5392	2784	1072	4157	1412	1557	2164	3950	3109	2620	3085.91	1578.78	2756.18	1316.82	-1.17533	0.239862	0.420475
Primary somatosensory area, lower limb, layer 1	SSp-ll1	278	119	63	78	99	52	66	47	173	137	72	250	225	81	28	87	75	64	96	105	141	95	107.636	68.5628	113.364	67.4852	0.56499	0.572081	0.73395
Primary somatosensory area, lower limb, layer 2/3	SSp-ll2/3	1074	2194	1031	305	1439	932	1052	1138	2605	1369	1428	909	2806	1415	652	1602	910	609	1201	1865	1252	1413	1324.27	622.325	1330.36	625.203	0.359495	0.719225	0.846147
Primary somatosensory area, lower limb, layer 4	SSp-ll4	180	432	151	17	233	122	184	236	568	198	244	162	533	196	42	263	82	57	167	313	229	177	233.182	149.697	201.909	138.146	-1.45956	0.144411	0.296919
Primary somatosensory area, lower limb, layer 5	SSp-ll5	394	1311	511	94	925	353	613	589	1696	493	709	506	1308	672	197	1058	241	341	314	987	607	558	698.909	457.796	617.182	362.429	-0.901046	0.367564	0.553764
Primary somatosensory area, lower limb, layer 6a	SSp-ll6a	558	962	558	79	822	252	606	847	1351	669	765	266	491	411	147	1093	103	437	350	649	756	371	679	341.289	461.273	284.776	-3.84802	0.000119074	0.00232857
Primary somatosensory area, lower limb, layer 6b	SSp-ll6b	72	58	16	1	81	6	32	64	54	50	38	8	29	9	6	54	1	49	36	31	124	6	42.9091	26.7	32.0909	35.6103	-2.395	0.0166204	0.0658829
Primary somatosensory area, mouth	SSp-m	938	596	220	651	501	252	709	423	2904	1004	347	275	1652	561	147	3269	876	663	311	1784	722	804	776.818	750.14	1005.82	913.951	0.815915	0.414549	0.595111
Primary somatosensory area, mouth, layer 1	SSp-m1	186	28	18	65	37	12	45	20	128	54	18	93	120	56	13	88	62	53	19	108	43	45	55.5455	54.3624	63.6364	34.7916	1.53671	0.124365	0.270226
Primary somatosensory area, mouth, layer 2/3	SSp-m2/3	484	362	132	410	272	180	434	247	1673	590	210	122	981	300	95	2056	600	328	190	1145	415	602	454	427.835	621.273	583.692	0.760344	0.447049	0.620659
Primary somatosensory area, mouth, layer 4	SSp-m4	100	53	7	73	24	17	65	32	307	95	17	17	250	42	7	396	94	29	30	110	94	60	71.8182	84.3372	102.636	118.598	0.804358	0.42119	0.598784
Primary somatosensory area, mouth, layer 5	SSp-m5	114	86	30	48	94	24	100	59	511	146	57	24	233	93	21	469	103	146	49	311	102	69	115.364	136.301	147.273	138.4	1.06177	0.288342	0.470763
Primary somatosensory area, mouth, layer 6a	SSp-m6a	48	53	28	50	65	18	62	59	269	112	41	17	64	63	10	237	17	102	21	106	65	25	73.1818	69.2428	66.0909	66.1777	-1.31963	0.186959	0.348225
Primary somatosensory area, mouth, layer 6b	SSp-m6b	6	14	5	5	9	1	3	6	16	7	4	2	4	7	1	23	0	5	2	4	3	3	6.90909	4.52669	5	6.22896	-1.86626	0.062005	0.171747
Primary somatosensory area, upper limb	SSp-ul	2531	3970	1816	665	2956	1494	2016	2156	7908	2474	2622	1646	5539	2984	608	5511	1550	1428	1524	4543	2765	2077	2782.55	1896.14	2743.18	1721.09	-0.460809	0.644936	0.78957
Primary somatosensory area, upper limb, layer 1	SSp-ul1	321	115	125	83	149	100	131	107	271	184	59	337	317	140	54	197	76	96	117	163	253	197	149.545	80.2289	177	94.2507	1.2346	0.21698	0.389679
Primary somatosensory area, upper limb, layer 2/3	SSp-ul2/3	1487	2205	981	452	1711	1081	1224	1161	4212	1448	1624	958	3829	2028	442	3282	1197	739	949	2676	1407	1429	1598.73	976.824	1721.45	1101.06	0.232218	0.816369	0.907077
Primary somatosensory area, upper limb, layer 4	SSp-ul4	159	404	90	27	144	96	182	186	740	168	265	102	485	191	13	464	59	47	129	339	248	120	223.727	197.599	199.727	164.903	-1.34946	0.17719	0.338013
Primary somatosensory area, upper limb, layer 5	SSp-ul5	219	700	284	60	505	140	229	258	1599	286	328	172	689	417	58	891	173	260	128	875	362	216	418.909	427.983	385.545	299.596	-0.477146	0.633258	0.782976
Primary somatosensory area, upper limb, layer 6a	SSp-ul6a	331	534	336	42	421	77	249	431	1070	369	342	77	215	204	41	669	45	271	191	486	485	113	382	270.771	254.273	206.869	-3.77575	0.000159529	0.00275265
Primary somatosensory area, upper limb, layer 6b	SSp-ul6b	14	12	0	1	26	0	1	13	16	19	4	0	4	4	0	8	0	15	10	4	10	2	9.81818	8.72718	5.45455	4.6554	-2.0663	0.0388006	0.125994
Primary somatosensory area, trunk	SSp-tr	3284	5817	3028	722	5104	2017	2307	3477	8657	2896	3321	2732	6189	4592	1574	4875	2587	2727	3674	6374	5358	4254	3693.64	2147.79	4085.09	1568.1	2.78136	0.00541322	0.0285044
Primary somatosensory area, trunk, layer 1	SSp-tr1	341	109	78	61	187	85	114	83	187	201	150	314	238	67	126	182	168	110	160	116	200	139	145.091	81.4561	165.455	68.0461	1.93526	0.0529587	0.156349
Primary somatosensory area, trunk, layer 2/3	SSp-tr2/3	1455	2632	1417	444	2113	1279	1175	1559	4278	1456	1661	1327	3297	2300	912	2386	1592	1149	1791	3238	2310	2311	1769.91	994.131	2055.73	786.354	3.60032	0.000317823	0.0038845
Primary somatosensory area, trunk, layer 4	SSp-tr4	296	568	258	27	307	129	162	283	736	184	226	212	544	469	54	312	146	113	270	558	548	371	288.727	201.094	327	184.71	1.65589	0.0977447	0.233104
Primary somatosensory area, trunk, layer 5	SSp-tr5	499	1332	611	89	1046	260	397	539	1848	398	567	571	1167	947	252	876	423	545	590	1398	880	774	689.636	517.468	765.727	334.34	3.21274	0.00131475	0.00948341
Primary somatosensory area, trunk, layer 6a	SSp-tr6a	634	1104	645	99	1314	252	441	957	1550	613	689	300	899	779	206	1060	249	757	806	1030	1232	633	754.364	440.489	722.818	344.681	0.219241	0.826462	0.913677
Primary somatosensory area, trunk, layer 6b	SSp-tr6b	59	72	19	2	137	12	18	56	58	44	28	8	44	30	24	59	9	53	57	34	188	26	45.9091	37.8192	48.3636	49.5404	0.228896	0.81895	0.907652
Supplemental somatosensory area	SSs	2931	3663	2163	1237	2690	1398	2583	2429	10771	3451	2434	1724	4554	2523	544	9241	1941	2486	1586	5449	3425	2530	3250	2600.77	3273	2412.82	-0.477786	0.632803	0.782976
Supplemental somatosensory area, layer 1	SSs1	148	168	139	135	123	84	192	118	608	222	99	362	235	154	45	328	221	164	87	281	257	107	185.091	145.791	203.727	101.393	0.830388	0.40632	0.589063
Supplemental somatosensory area, layer 2/3	SSs2/3	1420	1667	824	675	1074	771	1157	1033	5415	1612	1083	765	2527	1194	301	4357	1078	1069	857	2810	1434	1414	1521	1331.52	1618.73	1167.85	0.163728	0.869945	0.936559
Supplemental somatosensory area, layer 4	SSs4	392	421	76	115	93	74	140	187	1190	226	134	144	614	227	10	1033	150	151	129	488	347	176	277.091	325.447	315.364	295.622	0.330166	0.741275	0.864003
Supplemental somatosensory area, layer 5	SSs5	336	449	382	156	471	165	365	286	1827	482	361	223	589	448	73	1421	241	413	217	973	548	416	480	459.893	505.636	387.995	0.240287	0.810107	0.903542
Supplemental somatosensory area, layer 6a	SSs6a	582	798	734	145	852	284	668	734	1630	826	730	214	559	471	102	1945	229	635	265	857	772	399	725.727	374.893	586.182	510.82	-3.41078	0.000647766	0.00581668
Supplemental somatosensory area, layer 6b	SSs6b	53	160	8	11	77	20	61	71	101	83	27	16	29	29	13	156	22	54	31	40	67	18	61.0909	45.2227	43.1818	40.8725	-1.83203	0.0669476	0.181833
Infralimbic area	ILA	2250	3660	2310	1369	5103	2563	2485	2725	4626	2100	1872	2751	5040	3966	1965	4322	2478	2723	3312	4845	3451	2564	2823.91	1160.77	3401.55	1022.06	4.78669	1.69557e-06	7.85315e-05
Infralimbic area, layer 1	ILA1	191	300	110	125	382	290	227	141	184	120	73	108	430	318	174	265	234	215	279	399	134	110	194.818	95.7756	242.364	109.602	2.18675	0.0287608	0.101538
Infralimbic area, layer 2	ILA2	92	172	107	87	188	151	90	106	208	117	52	137	306	175	109	151	116	102	91	233	129	107	124.545	48.5559	150.545	65.52	2.80897	0.00496995	0.0269973
Infralimbic area, layer 2/3	ILA2/3	636	1209	754	463	1468	840	820	903	1519	643	656	848	1812	1325	621	1369	787	854	1048	1513	1159	913	901	349.117	1113.55	359.314	4.66807	3.04036e-06	0.000133776
Infralimbic area, layer 5	ILA5	900	1284	918	490	1765	881	988	1031	1857	787	803	1107	1786	1420	715	1631	992	970	1227	1871	1297	1082	1064	416.118	1281.64	363.124	5.32942	9.85254e-08	1.08378e-05
Infralimbic area, layer 6a	ILA6a	379	606	379	183	1157	351	328	465	818	383	263	493	612	636	291	806	326	546	559	773	640	336	482.909	281.68	547.091	173.468	3.19719	0.00138775	0.00984856
Infralimbic area, layer 6b	ILA6b	52	89	42	21	143	50	32	79	40	50	25	58	94	92	55	100	23	36	108	56	92	16	56.6364	35.3335	66.3636	32.54	1.71398	0.0865329	0.218073
Gustatory areas	GU	1167	1299	833	739	1078	570	874	678	2580	1192	835	703	2041	1153	336	2026	725	981	761	1635	1164	1245	1076.82	549.493	1160.91	550.21	0.556321	0.577991	0.740367
Gustatory areas, layer 1	GU1	285	89	47	105	59	36	83	41	257	73	25	243	211	53	20	114	78	55	23	141	137	38	100	88.1646	101.182	75.4265	0.191292	0.848297	0.923198
Gustatory areas, layer 2/3	GU2/3	295	415	183	241	278	181	195	170	769	332	201	117	781	362	103	691	209	273	212	544	289	274	296.364	174.25	350.455	225.714	0.810995	0.417369	0.59653
Gustatory areas, layer 4	GU4	28	27	21	31	19	19	27	10	87	49	31	13	72	36	6	58	14	29	29	35	47	53	31.7273	20.7947	35.6364	20.4952	0.548331	0.583465	0.744129
Gustatory areas, layer 5	GU5	245	330	275	170	253	130	219	168	697	340	258	128	476	332	85	490	185	266	200	457	349	369	280.455	152.746	303.364	141.413	0.682142	0.495149	0.667328
Gustatory areas, layer 6a	GU6a	281	405	299	177	420	186	300	263	716	383	301	172	475	348	106	593	221	336	267	442	306	475	339.182	147.763	340.091	146.482	-0.267035	0.789442	0.888533
Gustatory areas, layer 6b	GU6b	33	33	8	15	49	18	50	26	54	15	19	30	26	22	16	80	18	22	30	16	36	36	29.0909	16.0028	30.1818	18.0323	0.391097	0.695726	0.827349
Visceral area	VISC	556	842	479	364	796	383	483	454	2540	773	471	459	1104	836	268	1520	611	607	479	1450	815	684	740.091	620.132	803	402.928	1.88151	0.0599031	0.169276
Visceral area, layer 1	VISC1	93	83	30	75	50	51	64	27	137	71	17	165	94	55	24	113	229	60	23	158	78	29	63.4545	34.3464	93.4545	66.9468	2.14903	0.0316319	0.109591
Visceral area, layer 2/3	VISC2/3	192	316	111	117	199	117	105	123	1028	235	120	89	413	286	69	542	163	104	135	544	226	153	242.091	269.053	247.636	176.148	0.704396	0.481186	0.654472
Visceral area, layer 4	VISC4	20	58	11	8	28	14	31	7	133	28	13	11	52	28	12	61	14	24	21	53	52	64	31.9091	36.5799	35.6364	20.8003	1.73307	0.083084	0.211902
Visceral area, layer 5	VISC5	124	167	161	89	220	87	106	108	649	221	159	90	325	236	91	337	103	185	177	395	239	225	190.091	159.317	218.455	103.082	2.73135	0.00630763	0.0322716
Visceral area, layer 6a	VISC6a	113	189	163	69	277	105	158	170	530	194	153	93	219	217	70	424	87	214	121	283	201	204	192.818	124.264	193.909	102.41	0.273436	0.784518	0.887057
Visceral area, layer 6b	VISC6b	14	29	3	6	22	9	19	19	63	24	9	11	1	14	2	43	15	20	2	17	19	9	19.7273	16.4748	13.9091	11.8444	-1.53728	0.124225	0.270226
Auditory areas	AUD	6805	13442	7920	2865	11359	7088	7933	8124	21779	7884	8307	6034	13488	9250	3731	13436	7550	7831	7894	14636	9837	8838	9409.64	4875.07	9320.45	3354.05	0.908437	0.363647	0.548902
Dorsal auditory area	AUDd	1930	4037	2355	644	3323	1774	2091	2247	6293	2254	2464	1659	4111	2788	940	3572	2388	2349	2474	4552	3254	2803	2673.82	1473.26	2808.18	1040.7	2.42363	0.015366	0.0620281
Dorsal auditory area, layer 1	AUDd1	70	104	42	19	79	95	106	57	263	69	63	143	121	85	34	75	325	65	55	92	148	43	87.9091	63.6262	107.818	81.4344	1.34537	0.178506	0.338547
Dorsal auditory area, layer 2/3	AUDd2/3	755	1634	731	261	1122	802	655	723	2482	808	851	629	1811	964	424	1319	978	756	959	1702	1020	1121	984	598.571	1062.09	419.206	2.90528	0.00366924	0.0213837
Dorsal auditory area, layer 4	AUDd4	125	296	155	32	169	73	109	145	503	113	136	146	300	174	31	194	160	80	141	356	152	211	168.727	128.919	176.818	90.8403	1.61301	0.106742	0.245805
Dorsal auditory area, layer 5	AUDd5	389	972	647	179	702	304	577	481	1513	481	603	402	938	690	175	748	490	518	535	1252	698	726	622.545	362.934	652	284.247	2.03359	0.0419932	0.132928
Dorsal auditory area, layer 6a	AUDd6a	539	937	740	146	1040	453	593	737	1400	701	760	303	867	784	247	1082	411	761	668	1076	1078	677	731.455	325.999	723.091	301.807	0.0294424	0.976512	1
Dorsal auditory area, layer 6b	AUDd6b	52	94	40	7	211	47	51	104	132	82	51	36	74	91	29	154	24	169	116	74	158	25	79.1818	55.7832	86.3636	55.8771	0.588079	0.556479	0.720149
Primary auditory area	AUDp	2501	4840	3066	1120	4121	2693	2908	2924	7996	2913	2996	2404	5271	3473	1395	4868	2602	2950	2853	5569	3392	3164	3461.64	1765.27	3449.18	1286.28	0.954073	0.340046	0.522235
Primary auditory area, layer 1	AUDp1	45	90	35	37	87	132	263	57	340	81	64	230	185	113	23	120	228	53	46	171	78	36	111.909	99.3111	116.636	76.6215	0.407118	0.683921	0.823055
Primary auditory area, layer 2/3	AUDp2/3	834	1881	769	474	1282	1045	765	850	2861	879	888	793	2186	1079	640	1624	1060	856	985	1766	1005	1097	1138.91	676.112	1190.09	468.821	2.115	0.0344301	0.117275
Primary auditory area, layer 4	AUDp4	135	381	162	38	237	117	206	230	712	176	179	186	466	188	42	276	185	150	209	490	249	277	233.909	180.106	247.091	131.407	1.90323	0.0570111	0.163011
Primary auditory area, layer 5	AUDp5	614	1430	1147	318	1062	581	932	743	2178	840	915	665	1345	1107	355	1344	616	847	796	1776	968	1041	978.182	498.596	987.273	399.079	1.16657	0.243386	0.423279
Primary auditory area, layer 6a	AUDp6a	786	975	889	236	1231	715	673	898	1752	849	877	468	994	867	306	1369	486	844	682	1281	958	690	898.273	372.016	813.182	331.831	-1.80969	0.0703441	0.187021
Primary auditory area, layer 6b	AUDp6b	87	83	64	17	222	103	69	146	153	88	73	62	95	119	29	135	27	200	135	85	134	23	100.455	55.0388	94.9091	56.2805	-0.677305	0.498213	0.668334
Posterior auditory area	AUDpo	125	372	174	73	301	187	260	163	574	215	214	160	389	247	96	362	212	188	224	460	300	269	241.636	137.325	264.273	106.946	2.61586	0.00890021	0.0423361
Posterior auditory area, layer 1	AUDpo1	1	3	3	1	3	2	13	4	11	5	6	9	5	7	3	4	11	2	2	3	6	5	4.72727	3.9266	5.18182	2.892	0.577423	0.563654	0.728363
Posterior auditory area, layer 2/3	AUDpo2/3	42	126	78	21	99	88	79	66	185	92	76	55	186	80	35	130	79	58	91	110	89	99	86.5455	42.8728	92	40.9268	1.09164	0.274991	0.460062
Posterior auditory area, layer 4	AUDpo4	13	42	9	2	21	15	13	4	68	16	22	19	38	16	7	32	23	16	15	51	25	31	20.4545	19.0545	24.8182	12.4725	2.2453	0.0247489	0.0899962
Posterior auditory area, layer 5	AUDpo5	39	132	57	34	96	37	97	49	199	58	71	53	116	92	31	116	62	68	72	212	93	94	79	50.0999	91.7273	47.6174	2.9152	0.00355465	0.0210175
Posterior auditory area, layer 6a	AUDpo6a	25	51	20	14	53	31	42	28	72	33	31	21	32	35	13	61	30	29	26	63	54	35	36.3636	16.8183	36.2727	16.2302	-0.0353705	0.971784	1
Posterior auditory area, layer 6b	AUDpo6b	5	18	7	1	29	14	16	12	39	11	8	3	12	17	7	19	7	15	18	21	33	5	14.5455	11.0215	14.2727	8.74175	0.0517806	0.958704	1
Ventral auditory area	AUDv	2249	4193	2325	1028	3614	2434	2674	2790	6916	2502	2633	1811	3717	2742	1300	4634	2348	2344	2343	4055	2891	2602	3032.55	1512.79	2798.82	983.845	-0.839102	0.401412	0.583872
Ventral auditory area, layer 1	AUDv1	79	98	52	31	132	139	205	87	393	74	72	185	150	78	29	99	542	78	52	159	91	28	123.818	101.152	135.545	144.309	-0.235782	0.813602	0.905228
Ventral auditory area, layer 2/3	AUDv2/3	702	1471	613	421	1090	848	648	820	2171	720	757	512	1381	826	530	1407	710	623	861	1201	849	813	932.818	494.187	883	315.162	-0.212339	0.831842	0.913884
Ventral auditory area, layer 4	AUDv4	189	341	99	55	171	150	240	194	576	136	164	135	298	144	48	306	132	105	189	246	157	221	210.455	142.046	180.091	80.6975	-0.993221	0.320602	0.503181
Ventral auditory area, layer 5	AUDv5	547	1231	769	267	939	541	811	682	2053	720	829	490	1082	865	316	1305	516	669	613	1363	837	932	853.545	467.009	817.091	336.818	-0.3054	0.760061	0.873483
Ventral auditory area, layer 6a	AUDv6a	646	949	763	240	1088	687	678	893	1565	777	741	431	742	755	340	1375	393	712	546	990	857	580	820.636	326.295	701.909	300.598	-2.47012	0.0135069	0.056332
Ventral auditory area, layer 6b	AUDv6b	86	103	29	14	194	69	92	114	158	75	70	58	64	74	37	142	55	157	82	96	100	28	91.2727	51.7206	81.1818	40.4619	-0.621206	0.534464	0.700937
Visual areas	VIS	12488	31790	11806	3810	33132	16413	16532	16991	40501	14131	17887	9200	30912	17957	7600	28738	22886	22601	24797	35691	25134	26945	19589.2	10901.5	22951	8562.18	3.44592	0.000569127	0.00531037
Anterolateral visual area	VISal	1636	4393	2023	566	4487	2292	2241	2392	6092	2350	2746	1349	4873	2812	1109	3749	3493	3173	3480	4502	3922	4136	2838	1552.31	3327.09	1188.67	3.45298	0.000554435	0.00529002
Anterolateral visual area, layer 1	VISal1	63	101	51	48	106	90	173	57	210	116	94	106	132	75	31	104	313	66	73	37	116	48	100.818	51.1602	100.091	77.8748	-0.510866	0.609445	0.762889
Anterolateral visual area, layer 2/3	VISal2/3	766	2175	915	354	1769	1129	1024	1180	2773	1085	1358	679	2492	1309	632	1670	1857	1333	1627	2012	1581	1940	1320.73	681.784	1557.45	554.47	3.8086	0.000139756	0.00248745
Anterolateral visual area, layer 4	VISal4	140	431	158	28	351	192	201	205	696	163	217	98	439	214	56	310	367	217	366	583	350	515	252.909	181.13	319.545	163.555	3.2683	0.00108197	0.00857775
Anterolateral visual area, layer 5	VISal5	228	837	389	61	726	392	367	335	1069	359	436	228	871	551	150	553	489	502	555	846	799	940	472.636	289.784	589.455	256.394	3.61535	0.000299945	0.00387239
Anterolateral visual area, layer 6a	VISal6a	411	787	483	68	1287	448	428	518	1171	538	587	209	896	626	214	951	442	851	743	899	914	654	611.455	350.342	672.636	274.711	1.69436	0.0901969	0.224163
Anterolateral visual area, layer 6b	VISal6b	28	62	27	7	248	41	48	97	173	89	54	29	43	37	26	161	25	204	116	125	162	39	79.4545	71.8517	87.9091	66.8842	0.981847	0.326175	0.50983
Anteromedial visual area	VISam	1735	4226	2079	690	5014	2394	2021	2736	5073	2105	2819	1251	4618	2509	994	4012	3060	3470	3330	4503	3419	3501	2808.36	1395.22	3151.55	1171.86	2.65783	0.00786453	0.0382364
Anteromedial visual area, layer 1	VISam1	99	123	192	57	97	94	140	91	207	196	57	132	275	180	71	143	220	131	202	200	258	115	123	54.0962	175.182	62.8631	4.92808	8.30411e-07	4.56726e-05
Anteromedial visual area, layer 2/3	VISam2/3	807	2024	941	467	2169	1370	1062	1361	2355	916	1455	702	2345	1153	614	1820	1675	1592	1782	2155	1355	1788	1357	604.912	1543.73	546.737	3.70421	0.000212054	0.00297688
Anteromedial visual area, layer 4	VISam4	128	502	143	23	523	199	146	287	522	151	292	82	523	170	39	362	321	251	323	487	312	406	265.091	177.123	297.818	153.553	2.26728	0.0233732	0.0871544
Anteromedial visual area, layer 5	VISam5	247	762	356	51	775	282	253	451	939	337	412	148	732	349	87	773	491	452	442	914	540	676	442.273	270.541	509.455	255.806	2.47765	0.013225	0.0556841
Anteromedial visual area, layer 6a	VISam6a	404	722	419	82	1132	369	372	475	869	446	533	170	687	594	167	809	320	809	510	663	788	461	529.364	283.56	543.455	240.275	0.564892	0.572147	0.73395
Anteromedial visual area, layer 6b	VISam6b	50	93	28	10	318	80	48	71	181	59	70	17	56	63	16	105	33	235	71	84	166	55	91.6364	86.9911	81.9091	66.2321	-0.460969	0.644821	0.78957
Lateral visual area	VISl	808	2058	1044	319	2295	1281	1362	1232	2901	1075	1320	890	2169	1629	634	1863	1640	1748	1838	2693	2060	2146	1426.82	726.684	1755.45	578.767	4.61797	3.875e-06	0.000155001
Lateral visual area, layer 1	VISl1	24	42	15	14	66	84	56	48	142	29	19	28	33	42	20	21	57	32	65	48	51	17	49	38.168	37.6364	16.089	-0.978646	0.327755	0.511391
Lateral visual area, layer 2/3	VISl23	344	826	456	201	946	658	515	619	1188	486	655	453	1089	726	376	872	939	757	893	1053	857	999	626.727	279.486	819.455	229.539	6.49593	8.25193e-11	1.81543e-08
Lateral visual area, layer 4	VISl4	44	189	58	3	179	68	137	61	267	61	94	84	184	108	20	142	152	126	150	289	201	242	105.545	78.4173	154.364	74.1597	4.62664	3.71652e-06	0.000155001
Lateral visual area, layer 5	VISl5	157	469	216	36	367	170	306	156	549	159	214	149	398	344	70	263	236	265	297	584	401	434	254.455	153.096	312.818	141.755	3.04012	0.00236486	0.0155304
Lateral visual area, layer 6a	VISl6a	213	469	251	58	574	256	277	285	647	264	285	154	403	358	115	456	227	443	361	598	419	389	325.364	170.21	356.636	141.05	2.03402	0.0419492	0.132928
Lateral visual area, layer 6b	VISl6b	26	63	48	7	163	45	71	63	108	76	53	22	62	51	33	109	29	125	72	121	131	65	65.7273	41.6295	74.5455	40.557	1.72412	0.0846861	0.214766
Primary visual area	VISp	5917	16118	4868	1475	15506	7790	8316	7418	19753	6323	7682	4104	14638	7542	3315	14478	11055	10730	11931	17773	11376	11932	9196.91	5520.29	10806.7	4374	3.37251	0.000744861	0.00628097
Primary visual area, layer 1	VISp1	191	358	131	112	345	289	772	378	952	331	263	538	444	217	182	438	923	314	644	636	638	463	374.727	260.033	494.273	215.046	3.08604	0.00202844	0.0136262
Primary visual area, layer 2/3	VISp2/3	2554	7967	2326	897	6358	4256	3721	3403	7618	3043	3709	1951	7400	3368	1920	6786	5918	4626	6278	7534	4540	6167	4168.36	2238.25	5135.27	2020.03	4.14685	3.37083e-05	0.000872451
Primary visual area, layer 4	VISp4	793	2310	474	89	2069	1053	1036	808	3789	487	864	666	1994	833	220	1928	1618	926	1477	3567	1529	1539	1252	1068.22	1481.55	884.37	3.3802	0.000724344	0.00618857
Primary visual area, layer 5	VISp5	754	2582	623	112	2502	815	1136	851	3321	727	1005	428	1939	1092	258	1884	1307	1412	1397	2983	1686	1756	1311.64	1010.85	1467.45	744.43	2.47978	0.0131463	0.0556188
Primary visual area, layer 6a	VISp6a	1483	2687	1206	241	3420	1209	1474	1727	3556	1522	1671	477	2644	1833	653	2984	1200	2782	1856	2789	2531	1848	1836	995.945	1963.36	879.199	1.01221	0.311438	0.495597
Primary visual area, layer 6b	VISp6b	142	214	108	24	812	168	177	251	517	213	170	44	217	199	82	458	89	670	279	264	452	159	254.182	221.577	264.818	191.74	0.433237	0.664843	0.808096
Posterolateral visual area	VISpl	959	1647	633	169	1779	1119	1093	933	2788	842	1138	495	1495	1419	528	1659	1366	1257	1440	2666	1453	1564	1190.91	687.002	1394.73	575.433	2.46105	0.0138532	0.0569666
Posterolateral visual area, layer 1	VISpl1	14	44	6	14	37	39	77	55	107	48	34	44	47	19	15	65	65	21	116	71	49	24	43.1818	29.3354	48.7273	29.9636	1.17703	0.239182	0.42012
Posterolateral visual area, layer 2/3	VISpl2/3	307	673	265	88	687	509	400	347	993	331	424	191	616	526	245	670	586	472	574	918	571	636	456.727	248.474	545.909	198.058	2.95749	0.00310156	0.0194955
Posterolateral visual area, layer 4	VISpl4	130	173	62	2	188	146	118	79	496	71	88	76	207	151	54	141	175	131	136	474	177	263	141.182	129.247	180.455	112.906	2.89126	0.003837	0.0218343
Posterolateral visual area, layer 5	VISpl5	227	378	80	9	367	179	231	143	606	148	180	94	272	258	50	300	215	225	250	631	265	308	231.636	165.156	260.727	147.214	1.93104	0.0534784	0.156349
Posterolateral visual area, layer 6a	VISpl6a	246	368	180	52	407	207	229	255	519	219	362	85	300	392	137	426	301	339	311	526	347	290	276.727	127.678	314	122.477	1.47584	0.139987	0.291227
Posterolateral visual area, layer 6b	VISpl6b	35	11	40	4	93	39	38	54	67	25	50	5	53	73	27	57	24	69	53	46	44	43	41.4545	24.9053	44.9091	20.0073	0.761439	0.446395	0.620659
posteromedial visual area	VISpm	1433	3348	1159	591	4051	1537	1499	2280	3894	1436	2182	1111	3119	2046	1020	2977	2272	2223	2778	3554	2904	3666	2128.18	1154.96	2515.45	881.679	3.19412	0.00140256	0.009874
posteromedial visual area, layer 1	VISpm1	165	78	162	67	405	86	233	300	537	133	160	116	204	136	151	313	134	194	511	182	319	473	211.455	148.178	248.455	138.072	1.69131	0.0907778	0.224163
posteromedial visual area, layer 2/3	VISpm2/3	703	1434	572	363	1923	873	660	990	1707	682	1174	630	1712	1059	571	1299	1253	1099	1316	1573	1160	1767	1007.36	497.989	1221.73	386.763	3.81891	0.000134043	0.00245746
posteromedial visual area, layer 4	VISpm4	168	375	71	62	424	179	109	158	444	101	203	125	340	162	41	365	265	142	238	489	243	373	208.545	140.192	253	131.38	2.73896	0.00616334	0.0317178
posteromedial visual area, layer 5	VISpm5	139	832	121	51	596	172	213	329	595	216	262	131	463	253	81	469	337	270	329	688	549	601	320.545	246.227	379.182	192.652	2.72805	0.00637099	0.0324073
posteromedial visual area, layer 6a	VISpm6a	249	597	220	44	630	206	260	458	560	287	358	105	377	408	162	491	273	465	367	593	588	427	351.727	186.747	386.909	156.66	1.3682	0.17125	0.329759
posteromedial visual area, layer 6b	VISpm6b	9	32	13	4	73	21	24	45	51	17	25	4	23	28	14	40	10	53	17	29	45	25	28.5455	20.5249	26.1818	15.0786	-0.271177	0.786255	0.887057
Anterior cingulate area	ACA	4376	10727	5663	2455	14087	5073	4685	7435	15037	6042	7338	5224	12994	9452	4267	10736	7219	7273	9130	12544	9757	10214	7538	4063.86	8982.73	2767.75	4.58454	4.54984e-06	0.000166827
Anterior cingulate area, dorsal part	ACAd	1922	4502	2684	950	6160	2095	1863	3483	7578	2830	3808	2087	5773	3713	1790	5024	3213	3488	3661	5171	4458	5190	3443.18	1988.23	3960.73	1295.94	3.53817	0.000402905	0.0045456
Anterior cingulate area, dorsal part, layer 1	ACAd1	444	729	477	278	682	363	329	606	1126	627	517	412	952	546	361	647	509	626	488	642	756	767	561.636	237.543	609.636	172.036	1.74749	0.0805532	0.208491
Anterior cingulate area, dorsal part, layer 2/3	ACAd2/3	764	2190	1307	385	2849	1027	731	1711	3623	1222	2043	861	2934	1703	721	2351	1604	1416	1823	2441	1843	2627	1622.91	984.417	1847.64	700.216	3.48463	0.000492814	0.00510208
Anterior cingulate area, dorsal part, layer 5	ACAd5	411	949	541	136	1405	386	469	665	1839	556	835	459	1239	818	338	1136	707	748	727	1236	1039	1207	744.727	495.316	877.636	316.056	3.73601	0.000186961	0.00295869
Anterior cingulate area, dorsal part, layer 6a	ACAd6a	275	604	338	143	1112	292	317	472	948	391	393	344	615	604	350	827	368	662	572	804	725	574	480.455	297.833	585.909	171.462	3.94775	7.88889e-05	0.00173556
Anterior cingulate area, dorsal part, layer 6b	ACAd6b	28	30	21	8	112	27	17	29	42	34	20	11	33	42	20	63	25	36	51	48	95	15	33.4545	27.5694	39.9091	24.2877	1.62416	0.104341	0.241656
Anterior cingulate area, ventral part	ACAv	2454	6225	2979	1505	7927	2978	2822	3952	7459	3212	3530	3137	7221	5739	2477	5712	4006	3785	5469	7373	5299	5024	4094.82	2125.36	5022	1556.35	4.94175	7.74255e-07	4.54229e-05
Anterior cingulate area, ventral part, layer 1	ACAv1	431	1055	468	330	1379	751	470	706	1136	623	637	451	1584	962	474	781	669	834	930	1172	854	855	726	331.398	869.636	315.522	2.93937	0.00328877	0.0200981
Anterior cingulate area, ventral part, layer 2/3	ACAv2/3	1071	2919	1575	706	3524	1156	1237	1807	3645	1505	1734	1386	3248	2807	1097	2682	2000	1571	2785	3602	2520	2561	1898.09	1006.21	2387.18	785.434	5.36922	7.90781e-08	9.94125e-06
Anterior cingulate area, ventral part, layer 5	ACAv5	544	1358	564	243	1838	638	690	831	1817	616	786	719	1502	1088	460	1297	828	780	985	1671	1097	1101	902.273	530.366	1048	352.312	3.83012	0.000128079	0.00245021
Anterior cingulate area, ventral part, 6a	ACAv6a	371	798	336	207	1046	396	397	548	808	418	347	524	834	792	407	852	478	555	681	859	719	473	515.636	257.36	652.182	170.011	4.8364	1.32212e-06	6.46371e-05
Anterior cingulate area, ventral part, 6b	ACAv6b	37	95	36	19	140	37	28	60	53	50	26	57	53	90	39	100	31	45	88	69	109	34	52.8182	35.6394	65	27.8065	2.56669	0.0102674	0.0468241
Prelimbic area	PL	1552	3160	1730	899	4223	1507	1818	2640	4577	2182	2463	1959	4326	3011	1608	3725	1857	2757	3092	3805	3302	3057	2431.91	1153.05	2954.45	860.174	5.01629	5.26782e-07	3.96487e-05
Prelimbic area, layer 1	PL1	161	345	207	158	476	191	210	265	526	257	255	267	512	256	196	420	348	337	323	386	344	294	277.364	123.148	334.818	85.6853	4.00339	6.24421e-05	0.00140895
Prelimbic area, layer 2	PL2	213	543	318	241	790	217	256	405	678	408	479	274	752	562	340	610	279	440	532	646	540	462	413.455	193.745	494.273	152.836	4.17551	2.97314e-05	0.000812861
Prelimbic area, layer 2/3	PL2/3	419	1030	404	217	1082	433	550	840	1294	614	749	552	1420	877	415	1040	485	740	964	1095	943	1029	693.818	336.198	869.091	299.13	4.95161	7.36e-07	4.54229e-05
Prelimbic area, layer 5	PL5	507	835	547	169	1077	406	519	745	1404	574	721	560	1174	857	388	1066	484	753	775	1131	904	935	682.182	336.547	820.636	260.352	4.39489	1.10827e-05	0.000361215
Prelimbic area, layer 6a	PL6a	239	383	242	107	746	247	267	359	638	305	244	285	441	429	247	553	248	468	449	524	530	321	343.364	188.212	408.636	114.189	3.51481	0.000440073	0.00478104
Prelimbic area, layer 6b	PL6b	13	24	12	7	52	13	16	26	37	24	15	21	27	30	22	36	13	19	49	23	41	16	21.7273	13.1156	27	11.0815	2.25361	0.0242207	0.0888092
Orbital area	ORB	3606	8262	4724	1722	8928	3388	2696	3732	10102	3385	3077	3220	9288	5537	3813	6323	3354	4539	4304	8185	4999	6353	4874.73	2837.49	5446.82	1954.17	2.56483	0.0103226	0.0468241
Orbital area, lateral part	ORBl	1171	2487	1481	418	2949	947	802	1068	3655	1012	964	929	2602	1621	912	2168	953	1391	1233	2520	1498	1946	1541.27	1023.89	1615.73	618.177	1.96873	0.0489836	0.151248
Orbital area, lateral part, layer 1	ORBl1	397	702	372	192	768	425	246	256	599	225	203	111	877	401	356	375	357	443	296	678	224	476	398.636	206.101	417.636	209.461	0.434976	0.66358	0.807676
Orbital area, lateral part, layer 2/3	ORBl2/3	430	1107	623	141	1087	280	278	468	1814	456	448	454	1070	731	327	964	324	372	544	1096	685	927	648.364	494.949	681.273	297.525	2.39601	0.0165746	0.0658829
Orbital area, lateral part, layer 5	ORBl5	259	553	386	56	702	180	236	228	790	257	222	265	514	348	174	497	231	391	256	583	397	460	351.727	231.626	374.182	131.74	2.18915	0.028586	0.101538
Orbital area, lateral part, layer 6a	ORBl6a	85	125	100	29	391	62	42	116	452	74	91	99	141	141	55	332	41	185	137	163	192	83	142.455	141.588	142.636	80.0078	1.31939	0.18704	0.348225
Orbital area, lateral part, layer 6b	ORBl6b	0	0	0	0	1	0	0	0	0	0	0	0	0	0	0	0	0	0	0	0	0	0	1	0	1	0	0	1	1
Orbital area, medial part	ORBm	778	1788	1021	400	1880	825	728	904	2421	817	574	844	2902	1473	1065	1516	786	1145	1025	2046	1405	1477	1103.27	635.278	1425.82	607.843	3.80582	0.000141332	0.00248745
Orbital area, medial part, layer 1	ORBm1	185	506	268	187	383	273	216	200	467	225	91	180	714	358	319	308	207	252	219	421	287	313	272.818	127.748	325.273	146.647	2.36651	0.0179568	0.070231
Orbital area, medial part, layer 2	ORBm2	99	257	133	63	205	126	117	101	240	84	44	111	450	173	126	179	106	115	116	268	151	153	133.545	70.5073	177.091	101.806	3.58059	0.000342815	0.00402237
Orbital area, medial part, layer 2/3	ORBm2/3	213	570	269	78	473	193	214	282	819	235	179	302	1018	413	258	423	247	309	292	650	382	495	320.455	215.276	435.364	226.68	4.41308	1.0191e-05	0.000344927
Orbital area, medial part, layer 5	ORBm5	222	363	288	60	545	183	159	267	677	204	218	203	595	415	267	411	178	301	273	574	428	431	289.636	178.709	370.545	138.766	3.21581	0.00130078	0.00946273
Orbital area, medial part, layer 6a	ORBm6a	59	92	63	12	274	50	22	54	218	69	42	48	125	114	95	195	48	168	125	133	157	85	86.8182	82.5661	117.545	46.5883	3.01759	0.00254795	0.0163664
Orbital area, ventrolateral part	ORBvl	1657	3987	2222	904	4099	1616	1166	1760	4026	1556	1539	1447	3784	2443	1836	2639	1615	2003	2046	3619	2096	2930	2230.18	1206.41	2405.27	771.936	2.07798	0.0377113	0.123399
Orbital area, ventrolateral part, layer 1	ORBvl1	600	1411	710	413	1063	657	390	576	1188	495	424	335	1408	790	726	605	571	633	710	1098	647	1016	720.636	345.651	776.273	295.059	1.12512	0.260539	0.440065
Orbital area, ventrolateral part, layer 2/3	ORBvl2/3	703	1914	1041	341	1900	691	498	800	1803	662	784	712	1626	1122	804	1179	760	848	855	1683	849	1368	1012.45	579.746	1073.27	350.364	2.01355	0.0440571	0.138961
Orbital area, ventrolateral part, layer 5	ORBvl5	157	450	247	48	523	105	130	173	526	189	166	173	404	252	153	400	138	258	170	438	270	337	246.727	170.933	272.091	108.863	2.57517	0.0100192	0.0464048
Orbital area, ventrolateral part, layer 6a	ORBvl6a	197	212	224	102	612	163	148	211	509	210	165	227	346	279	153	455	146	264	311	400	330	209	250.273	159.147	283.636	97.4108	3.06727	0.00216022	0.0142932
Orbital area, ventrolateral part, layer 6b	ORBvl6b	0	0	0	0	1	0	0	0	0	0	0	0	0	0	0	0	0	0	0	0	0	0	1	0	1	0	0	1	1
Agranular insular area	AI	2804	4844	2419	1462	3882	2137	1509	1660	6873	2794	2290	2387	6887	3353	1495	4781	2079	2730	2700	4453	3340	3614	2970.36	1649.85	3438.09	1501.66	2.89054	0.00384581	0.0218343
Agranular insular area, dorsal part	AId	1267	1789	894	579	1605	743	647	654	2666	1174	861	1186	2838	1217	584	1948	835	1109	1123	1703	1446	1674	1170.82	637.407	1423.91	612.914	3.45479	0.000550718	0.00529002
Agranular insular area, dorsal part, layer 1	AId1	403	346	158	142	287	141	108	87	422	235	74	382	546	193	128	322	143	201	148	304	271	205	218.455	127.505	258.455	125.382	2.9129	0.00358086	0.0210175
Agranular insular area, dorsal part, layer 2/3	AId2/3	427	781	304	260	568	267	241	197	1175	440	338	409	1243	435	215	756	315	348	464	670	498	796	454.364	293.372	559	291.234	2.81412	0.00489113	0.0267775
Agranular insular area, dorsal part, layer 5	AId5	225	328	223	83	305	155	123	150	591	238	218	172	580	311	93	453	162	265	225	373	382	364	239.909	137.781	307.273	142.346	3.42054	0.000624969	0.00572888
Agranular insular area, dorsal part, layer 6a	AId6a	200	297	197	79	382	158	149	204	435	233	204	187	430	260	126	365	196	262	257	332	264	284	230.727	103.686	269.364	84.9297	3.58543	0.000336524	0.00402209
Agranular insular area, dorsal part, layer 6b	AId6b	12	37	12	15	63	22	26	16	43	28	27	36	39	18	22	52	19	33	29	24	31	25	27.3636	15.4679	29.8182	10.0082	1.12816	0.259252	0.439603
Agranular insular area, posterior part	AIp	631	1432	705	431	1002	690	411	466	2456	837	628	460	1681	1057	359	1276	564	799	660	1442	833	781	880.818	599.199	901.091	418.971	1.00085	0.316902	0.501571
Agranular insular area, posterior part, layer 1	AIp1	82	132	42	61	59	63	34	32	163	75	60	67	136	89	15	87	57	71	51	171	53	22	73	40.5438	74.4545	45.9856	-0.202512	0.839517	0.920018
Agranular insular area, posterior part, layer 2/3	AIp2/3	271	382	218	130	334	261	109	173	917	276	199	136	724	302	141	457	191	263	250	509	271	353	297.273	221.328	327	176.541	1.38949	0.164683	0.321233
Agranular insular area, posterior part, layer 5	AIp5	135	467	204	114	262	147	134	111	734	214	147	127	387	344	85	327	143	193	145	396	249	211	242.636	192.359	237	110.72	0.841543	0.400044	0.583019
Agranular insular area, posterior part, layer 6a	AIp6a	143	451	241	126	347	219	134	150	642	272	222	130	434	322	118	405	173	272	214	366	260	195	267.909	158.914	262.636	108.362	0.367673	0.713117	0.843317
Agranular insular area, ventral part	AIv	906	1623	820	452	1275	704	451	540	1751	783	801	741	2368	1079	552	1557	680	822	917	1308	1061	1159	918.727	445.415	1113.09	507.923	3.64137	0.000271187	0.00356186
Agranular insular area, ventral part, layer 1	AIv1	101	292	64	81	78	72	46	52	206	80	66	119	240	129	54	139	50	82	91	122	177	107	103.455	75.9412	119.091	54.5865	2.05889	0.039505	0.12781
Agranular insular area, ventral part, layer 2/3	AIv2/3	433	745	362	202	599	364	185	233	815	334	447	336	1313	474	285	789	309	333	469	540	422	619	429	211.024	535.364	298.615	3.03431	0.00241086	0.0155997
Agranular insular area, ventral part, layer 5	AIv5	254	376	278	119	350	166	158	161	491	234	199	203	595	344	147	400	223	258	240	449	307	294	253.273	113.18	314.545	127.683	4.85606	1.19744e-06	6.19851e-05
Agranular insular area, ventral part, layer 6a	AIv6a	118	210	116	50	248	102	62	94	239	135	89	83	220	132	66	229	98	149	117	197	155	139	133	68.743	144.091	53.6422	1.78382	0.0744531	0.195578
Agranular insular area, ventral part, layer 6b	AIv6b	0	0	0	0	0	0	0	0	0	0	0	0	0	0	0	0	0	0	0	0	0	0	1	0	1	0	0	1	1
Retrosplenial area	RSP	2853	7259	2890	844	9254	2100	3361	4066	10605	3340	4185	2691	8052	6024	1458	5550	4230	5023	5641	8582	8604	8272	4614.27	3077.36	5829.73	2418.68	3.58412	0.000338221	0.00402209
Retrosplenial area, lateral agranular part	RSPagl	683	1573	813	307	1977	715	977	1258	1654	948	1265	558	1542	1291	461	1425	1061	1502	1566	1552	1907	1832	1106.36	492.248	1336.09	468.837	3.25335	0.00114051	0.00865218
Retrosplenial area, lateral agranular part, layer 1	RSPagl1	29	24	21	4	73	23	50	45	218	46	29	82	120	44	29	55	58	55	52	48	61	61	51.0909	58.3309	60.4545	23.5854	2.55263	0.0106913	0.0481376
Retrosplenial area, lateral agranular part, layer 2/3	RSPagl2/3	328	704	406	194	959	345	442	649	679	462	628	244	816	708	254	685	603	738	949	760	850	869	526.909	218.139	679.636	233.142	3.89948	9.63978e-05	0.00206903
Retrosplenial area, lateral agranular part, layer 5	RSPagl5	155	449	211	51	406	176	238	282	425	200	338	119	354	265	81	319	212	306	295	359	447	560	266.455	125.944	301.545	136.269	1.84177	0.0655094	0.179678
Retrosplenial area, lateral agranular part, layer 6a	RSPagl6a	166	370	169	51	458	156	223	255	301	227	249	109	247	252	90	330	175	360	247	362	497	327	238.636	110.536	272.364	119.837	1.70045	0.0890461	0.221985
Retrosplenial area, lateral agranular part, layer 6b	RSPagl6b	5	26	6	7	81	15	24	27	31	13	21	4	5	22	7	36	13	43	23	23	52	15	23.2727	21.19	22.0909	15.8332	-0.135351	0.892335	0.952979
Retrosplenial area, dorsal part	RSPd	1199	2996	1248	324	3848	848	1509	1794	5177	1499	1706	1294	3540	2436	576	2430	1756	2035	2507	3425	3693	3355	2013.45	1430.48	2458.82	1000.39	3.47849	0.00050425	0.00515977
Retrosplenial area, dorsal part, layer 1	RSPd1	196	185	81	50	240	100	274	168	806	112	134	374	345	151	73	180	335	94	240	241	214	362	213.273	207.942	237.182	106.867	1.73864	0.0820981	0.211583
Retrosplenial area, dorsal part, layer 2/3	RSPd2/3	548	1489	615	182	1940	474	706	920	2875	757	957	568	1997	1318	278	1241	949	804	1336	2001	1546	1784	1042.09	779.161	1256.55	566.201	3.39016	0.000698523	0.006147
Retrosplenial area, dorsal part, layer 5	RSPd5	240	750	250	43	812	131	269	373	947	271	329	215	769	530	113	497	265	457	471	662	1004	722	401.364	296.465	518.636	262.279	3.21762	0.00129261	0.00946273
Retrosplenial area, dorsal part, layer 6a	RSPd6a	206	549	292	46	793	138	251	319	531	347	274	133	420	421	107	489	194	647	438	507	889	470	340.545	211.101	428.636	227.429	2.5016	0.0123635	0.0538609
Retrosplenial area, dorsal part, layer 6b	RSPd6b	9	23	10	3	63	5	9	14	18	12	12	4	9	16	5	23	13	33	22	14	40	17	16.1818	16.4974	17.8182	11.1429	1.00899	0.312979	0.49715
Retrosplenial area, ventral part	RSPv	971	2690	829	213	3429	537	875	1014	3774	893	1214	839	2970	2297	421	1695	1413	1486	1568	3605	3004	3085	1494.45	1212.38	2034.82	1025.02	3.71059	0.000206773	0.00297688
Retrosplenial area, ventral part, layer 1	RSPv1	201	440	136	47	297	146	175	152	517	144	156	153	536	304	90	209	340	260	209	428	555	395	219.182	142.082	316.273	151.23	3.65843	0.000253764	0.00343557
Retrosplenial area, ventral part, layer 2	RSPv2	139	364	137	27	417	86	140	127	676	186	224	105	462	360	101	247	219	227	243	545	352	490	229.364	187.455	304.636	149.67	3.72828	0.000192794	0.00295869
Retrosplenial area, ventral part, layer 2/3	RSPv2/3	289	746	233	61	907	173	287	256	1172	240	348	254	937	728	105	522	427	319	393	1069	696	974	428.364	351.051	584	319.179	3.55659	0.000375697	0.00435017
Retrosplenial area, ventral part, layer 5	RSPv5	241	827	212	60	1206	82	205	338	1083	204	332	244	823	658	78	450	342	354	497	1247	771	1004	435.455	405.818	588	349.569	3.25895	0.00111824	0.00865218
Retrosplenial area, ventral part, layer 6a	RSPv6a	99	306	106	18	593	49	68	138	319	116	148	80	212	243	45	257	82	315	219	311	602	217	178.182	167.511	234.818	152.334	2.58838	0.00964291	0.0456224
Retrosplenial area, ventral part, layer 6b	RSPv6b	2	7	5	0	9	1	0	3	7	3	6	3	0	4	2	10	3	11	7	5	28	5	4.09091	2.84445	7.18182	7.58707	1.86803	0.0617583	0.171747
Posterior parietal association areas	PTLp	3290	7491	3697	1009	7095	3137	3196	4171	9205	3755	4923	2768	8085	5282	1716	6001	4557	4936	5803	7451	5882	6220	4633.55	2373.13	5336.45	1850.38	3.60681	0.000309982	0.00387239
Posterior parietal association areas, layer 1	PTLp1	260	137	179	75	189	164	230	142	259	134	164	278	296	150	107	249	329	151	205	248	291	279	175.727	56.5404	234.818	71.6991	3.54396	0.000394159	0.00450467
Posterior parietal association areas, layer 2/3	PTLp2/3	1368	3496	1637	604	2780	1520	1374	1953	4414	1711	2401	1393	3958	2441	965	2461	2353	2038	2775	3423	2332	2885	2114.36	1089.9	2456.73	838.505	4.19491	2.72975e-05	0.000774897
Posterior parietal association areas, layer 4	PTLp4	208	632	249	44	459	183	262	310	857	263	374	190	684	382	68	438	377	258	498	659	401	542	349.182	227.558	408.818	187.999	3.38525	0.000711137	0.0061844
Posterior parietal association areas, layer 5	PTLp5	575	1749	788	144	1398	573	604	785	2028	734	951	467	1672	1089	239	1314	860	923	1026	1636	1106	1456	939	561.435	1071.64	448.858	3.49437	0.000475182	0.00503808
Posterior parietal association areas, layer 6a	PTLp6a	786	1369	803	131	1878	623	663	831	1498	795	929	419	1363	1114	299	1370	595	1299	1113	1360	1424	998	936.909	477.74	1032.18	409.244	1.68024	0.0929113	0.227117
Posterior parietal association areas, layer 6b	PTLp6b	93	108	41	11	391	74	63	150	149	118	104	21	112	106	38	169	43	267	186	125	328	60	118.364	99.8862	132.273	98.1388	0.572161	0.567213	0.730816
Temporal association areas	TEa	3394	7008	3621	1665	6945	4501	5259	4104	10542	4020	4565	2980	6332	5123	2667	7425	4737	4821	4978	6992	5993	5504	5056.73	2374.13	5232	1480.24	1.65814	0.0972899	0.23265
Temporal association areas, layer 1	TEa1	58	192	54	45	171	192	439	119	627	129	70	407	182	90	61	158	885	108	200	218	316	98	190.545	182.604	247.545	235.237	1.52851	0.126386	0.273266
Temporal association areas, layer 2/3	TEa2/3	963	2144	1053	645	2020	1459	1327	1382	3118	1132	1310	759	2114	1469	965	2074	1251	1354	1555	1897	1755	1522	1504.82	688.409	1519.55	429.883	0.909734	0.362963	0.54881
Temporal association areas, layer 4	TEa4	254	543	203	67	401	275	411	226	839	210	389	201	485	326	163	431	245	252	369	522	389	551	347.091	208.719	357.636	132.055	1.31899	0.187171	0.348225
Temporal association areas, layer 5	TEa5	1054	2546	1163	450	2066	1239	1856	1188	3463	1393	1592	829	2008	1681	722	2402	1350	1523	1518	2461	1878	2163	1637.27	823.872	1685	575.57	1.3817	0.167062	0.324536
Temporal association areas, layer 6a	TEa6a	912	1432	984	410	1816	1109	1053	965	2123	996	1016	657	1306	1324	608	1981	845	1282	1129	1611	1328	1049	1165.09	467.557	1192.73	403.386	0.82836	0.407466	0.589754
Temporal association areas, layer 6b	TEa6b	153	151	164	48	471	227	173	224	372	160	188	127	237	233	148	379	161	302	207	283	327	121	211.909	115.868	229.545	86.1178	1.34743	0.177841	0.338013
Perirhinal area	PERI	951	1272	749	557	1888	926	540	514	2908	736	895	1371	1337	1058	534	1340	961	888	709	1476	1437	917	1085.09	722.426	1093.45	318.503	1.42708	0.153558	0.305619
Perirhinal area, layer 6a	PERI6a	184	208	121	116	392	169	87	101	413	130	178	231	184	160	109	225	159	174	108	274	296	159	190.818	111.282	189	61.3074	0.680366	0.496273	0.667328
Perirhinal area, layer 6b	PERI6b	71	47	41	28	147	58	25	43	125	48	44	104	70	52	29	83	47	50	60	92	68	24	61.5455	39.1928	61.7273	24.9202	0.575505	0.56495	0.728967
Perirhinal area, layer 1	PERI1	67	148	39	11	55	33	116	11	146	40	33	276	53	40	27	58	134	67	42	54	126	74	63.5455	50.3118	86.4545	71.37	1.9592	0.0500892	0.152413
Perirhinal area, layer 5	PERI5	285	363	195	160	677	270	108	131	1057	184	292	408	383	277	116	374	248	239	156	453	443	264	338.364	285.246	305.545	114.189	0.502254	0.615489	0.769361
Perirhinal area, layer 2/3	PERI2/3	344	506	353	242	617	396	204	228	1167	334	348	352	647	529	253	600	373	358	343	603	504	396	430.818	272.314	450.727	130.782	1.86993	0.061494	0.171747
Ectorhinal area	ECT	3880	4769	3525	2104	7866	4725	4011	4087	9587	3574	4389	3478	5539	5147	2953	6670	5178	5330	4310	6213	5555	5367	4774.27	2117.98	5067.27	1099.49	2.07813	0.0376974	0.123399
Ectorhinal area/Layer 1	ECT1	88	269	94	87	321	128	652	184	704	163	118	649	188	143	128	185	789	276	261	357	360	326	255.273	222.306	332.909	209.436	1.81547	0.0694511	0.185766
Ectorhinal area/Layer 2/3	ECT2/3	1302	1941	1217	885	2769	1845	1346	1712	3694	1319	1621	977	2194	1940	1288	2423	1723	2008	1686	2271	1896	2037	1786.45	803.023	1858.45	425.942	1.37334	0.169646	0.328205
Ectorhinal area/Layer 5	ECT5	1370	1633	1218	577	2653	1552	1249	1174	3140	1261	1607	900	1765	1773	803	2403	1568	1734	1386	2129	1966	2010	1584.91	717.377	1676.09	490.933	1.57597	0.115033	0.258236
Ectorhinal area/Layer 6a	ECT6a	942	809	827	458	1722	988	661	830	1715	700	888	829	1126	1044	613	1360	936	1099	796	1172	1128	906	958.182	402.904	1000.82	208.981	1.49993	0.133634	0.28445
Ectorhinal area/Layer 6b	ECT6b	178	117	169	97	401	212	103	187	334	131	155	123	266	247	121	299	162	213	181	284	205	88	189.455	96.221	199	70.7983	0.832169	0.405313	0.588574
Olfactory areas	OLF	29338	47199	25513	12535	46572	24350	22557	20616	68146	23537	20968	28397	65362	38003	15360	38193	26335	20023	27879	49549	30811	32027	31030.1	16242.6	33812.6	13939.3	2.33286	0.0196555	0.0755321
Main olfactory bulb	MOB	7196	12700	6338	1415	10435	3578	4574	5637	19911	4784	4412	8834	20486	12095	1400	6907	4910	2416	7125	13602	6962	7814	7361.82	5217.99	8413.73	5387.26	1.45979	0.144348	0.296919
Main olfactory bulb, glomerular layer	MOBgl	971	1517	1026	290	2134	492	798	1107	1950	720	775	1400	2014	1308	213	1336	1092	400	1489	1482	889	1050	1070.91	578.394	1152.09	511.43	0.810642	0.417571	0.59653
Main olfactory bulb, granule layer	MOBgr	2050	3791	1810	382	2736	1115	972	1333	6448	1315	1107	2261	6095	3746	598	1905	899	1069	1517	4200	2122	2035	2096.27	1721.63	2404.27	1650.18	2.28977	0.0220346	0.0832208
Main olfactory bulb, inner plexiform layer	MOBipl	614	1333	550	49	813	277	320	515	2027	404	340	701	2503	1355	65	539	219	106	657	1647	639	841	658.364	564.25	842.909	734.22	1.25276	0.210292	0.383142
Main olfactory bulb, mitral layer	MOBmi	618	1320	516	61	750	270	362	509	1905	407	348	786	2319	1351	68	484	236	101	647	1453	598	830	642.364	528.835	806.636	674.134	0.992861	0.320778	0.503181
Main olfactory bulb, outer plexiform layer	MOBopl	2158	3935	1640	275	2675	1076	1479	1686	6231	1340	1304	2739	6779	3503	322	1698	1211	459	1935	4037	2036	2474	2163.55	1645.63	2472.09	1829.65	0.844084	0.398622	0.582704
Accessory olfactory bulb	AOB	330	870	351	127	669	365	187	241	719	402	226	172	867	757	113	281	299	310	298	792	441	320	407.909	240.483	422.727	260.542	0.215078	0.829706	0.913819
Accessory olfactory bulb, glomerular layer	AOBgl	69	85	47	24	98	60	13	28	30	36	65	34	147	122	19	24	66	61	31	99	34	38	50.4545	27.1048	61.3636	43.133	0.765476	0.443988	0.620174
Accessory olfactory bulb, granular layer	AOBgr	78	345	136	16	214	97	81	62	302	205	50	27	273	258	18	106	81	79	109	336	221	96	144.182	107.948	145.818	107.297	0.0396505	0.968372	1
Accessory olfactory bulb, mitral layer	AOBmi	16	88	41	16	68	24	14	25	105	30	20	39	107	81	7	44	24	34	28	66	53	45	40.6364	31.8097	48	28.0678	1.97059	0.0487712	0.151122
Anterior olfactory nucleus	AON	6366	8409	5597	2304	10266	4623	4785	4233	11047	4663	4547	3993	9686	7318	3633	6925	4001	4852	5432	10038	6330	6286	6076.36	2715.88	6226.73	2176.63	0.973959	0.330077	0.513193
Anterior olfactory nucleus, dorsal part	AONd	408	544	602	149	869	353	448	447	1555	473	622	393	876	744	274	715	376	538	461	1044	690	561	588.182	367.476	606.545	232.14	1.68532	0.0919276	0.225338
Anterior olfactory nucleus, external part	AONe	376	372	278	54	522	153	201	177	658	192	122	113	448	464	115	336	150	251	226	372	426	344	282.273	183.259	295	131.297	1.03841	0.29908	0.483806
Anterior olfactory nucleus, lateral part	AONl	1166	1301	1001	368	1979	575	1430	656	2728	1324	774	514	1747	1377	451	1539	512	946	745	2136	1521	1568	1209.27	679.719	1186.91	577.461	-0.0453089	0.963861	1
Anterior olfactory nucleus, medial part	AONm	1297	2456	1647	703	2167	1097	897	1249	2384	1232	1483	1366	2369	1945	1104	1705	846	1108	1578	2402	1591	1323	1510.18	591.464	1576.09	504.675	1.45138	0.146674	0.299515
Anterior olfactory nucleus, posteroventral part	AONpv	941	1254	654	226	1366	530	556	542	1900	802	682	534	1456	791	511	1391	426	521	1184	1321	1059	1065	859.364	477.63	932.636	389.15	1.46115	0.143973	0.296919
Anterior olfactory nucleus, layer 1	AON1	2009	2272	1301	782	3065	1808	1150	1093	1633	590	810	1031	2625	1844	1128	1159	1607	1364	1144	2533	939	1296	1501.18	745.942	1515.45	586.18	0.720735	0.471072	0.642703
Taenia tecta	TT	2607	3494	2222	1278	3466	2145	1680	1703	3750	1515	1582	2192	4350	3258	1674	2969	1931	1608	1909	3518	2048	1781	2312.91	890.352	2476.18	906.323	1.93224	0.0533298	0.156349
Taenia tecta, dorsal part, layer 1	TTd1	445	703	404	218	601	441	319	278	535	246	187	285	824	590	361	501	414	292	329	604	337	271	397.909	166.662	437.091	174.59	1.9029	0.0570537	0.163011
Taenia tecta, dorsal part, layer 2	TTd2	943	1095	776	465	1150	729	484	583	1346	522	490	732	1554	1171	611	1044	592	452	559	1198	692	562	780.273	310.158	833.364	352.556	1.24212	0.214193	0.387043
Taenia tecta, dorsal part, layer 3	TTd3	555	731	475	247	749	428	367	423	816	326	353	523	838	672	328	654	416	345	407	842	420	422	497.273	190.652	533.364	188.306	2.33358	0.019618	0.0755321
Taenia tecta, dorsal part, layer 4	TTd4	127	200	136	71	225	123	129	139	276	168	138	156	224	240	61	199	149	137	130	257	177	147	157.455	56.6699	170.636	56.5743	1.92032	0.0548171	0.159205
Taenia tecta, ventral part, layer 1	TTv1	218	320	139	80	358	181	124	56	194	67	69	161	303	299	108	162	252	154	124	289	146	126	164.182	102.692	193.091	76.3039	2.57901	0.00990843	0.0463496
Taenia tecta, ventral part, layer 2	TTv2	233	305	213	154	270	176	208	142	419	123	227	248	449	210	160	283	70	160	250	222	196	191	224.545	84.4362	221.727	94.4892	-0.35955	0.719183	0.846147
Taenia tecta, ventral part, layer 3	TTv3	86	140	79	43	113	67	49	82	164	63	118	87	158	76	45	126	38	68	110	106	80	62	91.2727	38.2363	86.9091	35.7392	-0.686908	0.492141	0.666283
Dorsal peduncular area	DP	464	594	399	218	673	457	369	377	863	332	288	443	875	713	331	669	428	303	403	810	469	370	457.636	186.848	528.545	201.188	2.89725	0.00376455	0.0216523
Dorsal peduncular area, layer 1	DP1	58	69	41	22	108	84	53	18	88	38	21	29	123	101	61	75	73	57	44	95	28	39	54.5455	30.0745	65.9091	30.9466	1.90934	0.0562177	0.161672
Dorsal peduncular area, layer 2/3	DP2/3	223	255	196	95	267	198	156	182	442	144	123	192	423	294	163	289	199	107	158	340	177	182	207.364	94.0109	229.455	94.4684	1.66045	0.0968243	0.232571
Dorsal peduncular area, layer 5	DP5	158	229	145	95	249	145	142	151	280	123	128	188	281	257	99	241	133	115	165	318	223	112	167.727	58.2256	193.818	75.2008	2.5235	0.0116195	0.0516421
Dorsal peduncular area, layer 6a	DP6a	25	41	17	6	49	30	18	26	53	27	16	34	48	61	8	64	23	24	36	57	41	37	28	14.4983	39.3636	17.3105	4.34696	1.38039e-05	0.000433837
Piriform area	PIR	7834	15213	7204	4707	13449	8500	7615	5304	23310	8044	6449	7459	20270	8877	5645	14506	9519	7030	7824	14108	9680	10288	9784.45	5501.52	10473.3	4252.59	2.179	0.0293314	0.102835
Piriform area, molecular layer	PIR1	1467	1419	655	733	1270	688	1407	410	1730	626	450	1972	1903	712	469	1120	1581	817	588	1473	738	1161	986.818	473.426	1139.45	527.699	1.58737	0.112428	0.254991
Piriform area, pyramidal layer	PIR2	3559	8817	3928	2331	7080	4782	3871	3075	13498	4543	3760	3080	11482	4829	3162	8504	4604	3887	4415	7975	5491	5609	5385.82	3264.93	5730.73	2582.93	2.00417	0.0450516	0.141087
Piriform area, polymorph layer	PIR3	2808	4977	2621	1643	5099	3030	2337	1819	8082	2875	2239	2407	6885	3336	2014	4882	3334	2326	2821	4660	3451	3518	3411.82	1916.44	3603.09	1410.54	1.82694	0.0677088	0.182772
Nucleus of the lateral olfactory tract	NLOT	242	340	176	96	414	224	176	184	545	154	212	234	591	264	93	340	247	213	240	401	364	355	251.182	131.312	303.818	128.811	2.85713	0.00427489	0.0238095
Nucleus of the lateral olfactory tract, molecular layer	NLOT1	60	105	47	21	76	48	39	46	152	40	68	62	184	95	19	77	48	55	54	125	100	138	63.8182	36.7691	87	47.613	3.75674	0.000172141	0.00285819
Nucleus of the lateral olfactory tract, pyramidal layer	NLOT2	127	146	94	48	227	121	80	90	272	71	98	129	270	110	47	178	130	87	116	191	182	145	124.909	68.0139	144.091	59.7536	2.13979	0.0323716	0.111714
Nucleus of the lateral olfactory tract, layer 3	NLOT3	55	89	35	27	111	55	57	48	121	43	46	43	137	59	27	85	69	71	70	85	82	72	62.4545	30.82	72.7273	27.76	2.25851	0.0239142	0.0882713
Cortical amygdalar area	COA	1815	3085	1559	1368	4264	2475	1425	1554	4235	2014	2049	2679	4212	2482	1212	2969	2392	1784	2753	3619	2455	2966	2349.36	1064.96	2683.91	808.074	2.78855	0.00529445	0.0281806
Cortical amygdalar area, anterior part	COAa	300	542	335	166	639	322	331	278	1045	334	335	602	777	436	170	546	510	273	444	642	476	538	420.636	243.293	492.182	166.89	2.75752	0.00582422	0.0303273
Cortical amygdalar area, anterior part, layer 1	COAa1	71	90	79	28	96	50	156	46	295	59	71	267	122	79	21	78	190	81	89	184	102	139	94.6364	74.4074	122.909	68.5047	2.0505	0.0403152	0.129479
Cortical amygdalar area, anterior part, layer 2	COAa2	229	452	256	138	543	272	175	232	750	275	264	335	655	357	149	468	320	192	355	458	374	399	326	182.59	369.273	135.672	2.80568	0.00502103	0.0271074
Cortical amygdalar area, posterior part	COAp	1515	2543	1224	1202	3625	2152	1094	1276	3189	1680	1713	2077	3435	2046	1041	2423	1881	1510	2309	2977	1978	2428	1928.45	855.569	2191.36	651.997	2.5855	0.00972376	0.0457589
Cortical amygdalar area, posterior part, lateral zone	COApl	659	1234	515	407	1410	915	565	490	1476	686	725	874	1637	810	392	1191	837	639	851	1188	860	956	825.636	380.648	930.455	323.521	2.91486	0.00355854	0.0210175
Cortical amygdalar area, posterior part, lateral zone, layer 1	COApl1	93	77	24	12	58	46	161	33	196	50	58	135	175	43	15	36	144	35	80	136	70	97	73.4545	57.1985	87.8182	53.4356	1.53776	0.124108	0.270226
Cortical amygdalar area, posterior part, lateral zone, layer 2	COApl2	223	452	191	109	473	327	160	189	570	279	288	293	596	252	141	468	249	226	349	462	359	361	296.455	146.055	341.455	129.806	3.28684	0.00101317	0.00817975
Cortical amygdalar area, posterior part, lateral zone, layer 3	COApl3	343	705	300	286	879	542	244	268	710	357	379	446	866	515	236	687	444	378	422	590	431	498	455.727	217.914	501.182	166.948	2.26478	0.0235265	0.0873557
Cortical amygdalar area, posterior part, medial zone	COApm	856	1309	709	795	2215	1237	529	786	1713	994	988	1203	1798	1236	649	1232	1044	871	1458	1789	1118	1472	1102.82	493.479	1260.91	353.482	2.30244	0.0213106	0.0808332
Cortical amygdalar area, posterior part, medial zone, layer 1	COApm1	78	97	37	66	208	91	60	64	154	77	75	191	153	99	28	57	57	70	142	266	91	141	91.5455	48.5208	117.727	69.6406	1.37318	0.169697	0.328205
Cortical amygdalar area, posterior part, medial zone, layer 2	COApm2	145	278	139	161	487	277	124	169	456	251	215	218	366	243	129	265	216	139	376	415	240	350	245.636	124.434	268.818	96.0092	1.46757	0.142221	0.295177
Cortical amygdalar area, posterior part, medial zone, layer 3	COApm3	633	934	533	568	1520	869	345	553	1103	666	698	794	1279	894	492	910	771	662	940	1108	787	981	765.636	327.007	874.364	212.539	2.51386	0.0119418	0.0528078
Piriform-amygdalar area	PAA	456	563	358	180	788	567	589	360	1068	427	341	604	1018	383	254	786	753	404	614	540	610	513	517.909	243.542	589	211.684	2.05658	0.0397265	0.128056
Piriform-amygdalar area, molecular layer	PAA1	113	36	19	12	61	34	384	38	216	38	23	239	156	24	4	81	320	37	45	45	58	54	88.5455	114.338	96.6364	99.9923	0.728283	0.466441	0.638363
Piriform-amygdalar area, pyramidal layer	PAA2	138	226	144	62	345	226	65	171	412	171	154	149	349	150	100	315	150	191	299	244	274	242	192.182	107.096	223.909	81.1153	2.33971	0.0192985	0.0748136
Piriform-amygdalar area, polymorph layer	PAA3	205	301	195	106	382	307	140	151	440	218	164	216	513	209	150	390	283	176	270	251	278	217	237.182	106.618	268.455	103.295	2.25024	0.0244339	0.0892193
Postpiriform transition area	TR	705	813	583	291	715	633	592	358	1391	557	340	754	1424	811	417	834	1092	431	540	823	681	522	634.364	301.205	757.182	300.048	2.82915	0.00466714	0.0258307
Postpiriform transition area, layers 1	TR1	158	64	48	35	103	74	269	35	331	53	26	308	161	81	20	85	260	47	61	90	65	54	108.727	102.6	112	92.6056	0.666145	0.505318	0.672738
Postpiriform transition area, layers 2	TR2	267	195	217	115	190	232	111	141	432	213	131	161	463	262	134	298	301	136	199	247	223	187	204	91.1768	237.364	95.0487	1.91782	0.0551337	0.159597
Postpiriform transition area, layers 3	TR3	280	554	318	141	422	327	212	182	628	291	183	285	800	468	263	451	531	248	280	486	393	281	321.636	156.207	407.818	165.776	5.04486	4.53851e-07	3.96487e-05
Hippocampal formation	HPF	30938	44510	28453	18480	46247	29454	26097	30344	59690	25896	27052	35174	54675	48200	19794	42973	34561	30207	32743	55219	42051	30747	33378.3	11864.4	38758.5	10980.2	4.09732	4.17954e-05	0.00105086
Hippocampal region	HIP	19931	26709	17696	12152	28320	18522	18150	20083	33891	16641	17741	22344	31908	28910	12130	26047	21738	18872	19929	32690	25002	19043	20894.2	6223.36	23510.3	6171.82	3.2545	0.00113591	0.00865218
Ammon's horn	CA	16605	21676	14629	9902	22750	14897	14761	16085	27829	13386	14221	18778	26262	24371	9698	21956	17339	15873	15859	26601	20603	15409	16976.5	5093.18	19340.8	5208.3	3.45159	0.00055729	0.00529002
Field CA1	CA1	10376	14106	9203	5482	13676	8951	9111	9654	17705	8413	8854	12103	16532	15709	5434	14027	10921	9656	9881	17194	13552	10061	10502.8	3376.23	12279.1	3535.04	4.06359	4.83231e-05	0.00118123
Field CA1, stratum lacunosum-moleculare	CA1slm	37	25	17	4	32	10	14	10	32	8	6	26	38	17	4	19	22	4	19	29	25	64	17.7273	11.7736	24.2727	16.5172	1.49695	0.134405	0.28445
Field CA1, stratum oriens	CA1so	2143	3756	1991	906	3115	1838	2225	1498	4822	2056	2825	2461	3034	2490	831	2642	2797	1884	1917	4831	2819	4428	2470.45	1099.36	2739.45	1119.01	2.13517	0.0327474	0.112569
Field CA1, pyramidal layer	CA1sp	6905	8614	6157	3944	9228	6011	5770	6774	10918	5376	5388	7858	10671	10647	3882	9392	6959	6197	6690	10688	8028	5202	6825.91	2010.55	7837.64	2321.04	3.37083	0.000749433	0.00628097
Field CA1, stratum radiatum	CA1sr	1291	1711	1038	628	1301	1092	1102	1372	1933	973	635	1758	2789	2555	717	1974	1143	1571	1255	1646	2680	367	1188.73	398.814	1677.73	788.755	2.8136	0.00489907	0.0267775
Field CA2	CA2	452	555	404	197	474	354	366	393	710	345	382	480	746	612	186	463	478	406	452	709	537	459	421.091	130.884	502.545	152.22	4.97457	6.5392e-07	4.42654e-05
Field CA2, stratum lacunosum-moleculare	CA2slm	6	4	3	1	5	2	3	1	6	0	3	5	5	2	1	3	2	2	0	3	4	7	3.18182	1.88776	3.18182	1.88776	1.3328e-07	1	1
Field CA2, stratum oriens	CA2so	242	358	145	100	249	212	250	178	440	229	259	229	304	226	78	296	349	235	237	520	289	288	242	93.7017	277.364	106.516	2.95246	0.00315252	0.0196753
Field CA2, pyramidal layer	CA2sp	191	182	200	89	190	124	111	190	230	109	111	226	395	350	93	146	121	154	197	177	221	132	157	48.3591	201.091	94.6113	2.79068	0.00525968	0.0281806
Field CA2, stratum radiatum	CA2sr	13	11	56	7	30	16	2	24	34	7	9	20	42	34	14	18	6	15	18	9	23	32	19	15.8934	21	10.9909	1.08106	0.279673	0.46524
Field CA3	CA3	5777	7015	5022	4223	8600	5592	5284	6038	9414	4628	4985	6195	8984	8050	4078	7466	5940	5811	5526	8698	6514	4889	6052.55	1648.4	6559.18	1568.13	2.11064	0.0348034	0.117345
Field CA3, stratum lacunosum-moleculare	CA3slm	15	10	1	14	12	7	2	6	6	12	3	11	13	3	7	9	10	12	0	16	7	3	8	4.89898	8.36364	4.67488	0.298151	0.765588	0.877236
Field CA3, stratum lucidum	CA3slu	302	352	400	176	485	242	285	268	526	164	163	304	492	455	164	356	332	161	254	368	346	393	305.727	124.46	329.545	105.254	1.01432	0.310429	0.495442
Field CA3, stratum oriens	CA3so	3194	3344	1547	1992	3820	3003	2454	2905	3884	2370	2520	3145	4072	2895	1917	3107	2865	3155	2465	4540	2823	1861	2821.18	729.371	2985.91	799.507	1.06792	0.285558	0.468827
Field CA3, pyramidal layer	CA3sp	1573	2776	2407	1756	3654	1852	2178	2428	4191	1806	1997	1984	3491	4120	1653	3464	2120	2042	2419	2964	2873	1891	2419.82	829.553	2638.27	799.697	1.73518	0.0827097	0.211583
Field CA3, stratum radiatum	CA3sr	693	533	667	285	629	488	365	431	807	276	302	751	916	577	337	530	613	441	388	810	465	741	497.818	183.248	597.182	187.021	2.89846	0.00375001	0.0216523
Dentate gyrus	DG	3278	4881	3014	2224	5478	3576	3354	3945	6007	3223	3489	3490	5496	4431	2401	3975	4336	2945	3989	5986	4348	3588	3860.82	1135.26	4089.55	1030.25	1.66144	0.0966246	0.232571
Dentate gyrus, molecular layer	DG-mo	965	1068	768	514	1321	924	809	836	1445	681	911	962	1408	968	591	856	958	612	1005	1300	1093	1122	931.091	268.986	988.636	249.278	1.24546	0.212962	0.386252
Dentate gyrus, polymorph layer	DG-po	853	1578	839	601	1577	897	888	1162	1676	947	872	883	1482	1411	577	1268	1178	884	1048	1735	1257	921	1080.91	364.321	1149.45	328.625	1.61191	0.106981	0.245805
Dentate gyrus, granule cell layer	DG-sg	1460	2235	1407	1109	2580	1755	1657	1947	2886	1595	1706	1645	2606	2052	1233	1851	2200	1449	1936	2951	1997	1545	1848.82	528.515	1951.36	503.941	1.47684	0.139718	0.291227
Dentate gyrus crest	DGcr	0	0	0	0	0	0	0	0	0	0	0	0	0	0	0	0	0	0	0	0	1	0	1	0	1	0	0	1	1
Dentate gyrus crest, molecular layer	DGcr-mo	0	0	0	0	0	0	0	0	0	0	0	0	0	0	0	0	0	0	0	0	1	0	1	0	1	0	0	1	1
Fasciola cinerea	FC	14	63	5	3	16	8	12	8	13	4	2	38	48	46	4	47	11	20	6	29	8	11	13.4545	17.1018	24.3636	17.7272	4.27696	1.8946e-05	0.00055575
Induseum griseum	IG	34	89	48	23	76	41	23	45	42	28	29	38	102	62	27	69	52	34	75	74	43	35	43.4545	21.3043	55.5455	22.9755	4.03529	5.45351e-05	0.00126292
Retrohippocampal region	RHP	11007	17801	10757	6328	17927	10932	7947	10261	25799	9255	9311	12830	22767	19290	7664	16926	12823	11335	12814	22529	17049	11704	12484.1	5715.55	15248.3	4847.53	5.01129	5.40664e-07	3.96487e-05
Entorhinal area	ENT	5543	8552	4794	2946	8057	5039	3793	4148	14107	4805	4635	6466	11453	8707	4030	8050	6926	5236	6377	11032	8983	6038	6038.09	3161.6	7572.55	2323.05	5.4874	4.07903e-08	5.98258e-06
Entorhinal area, lateral part	ENTl	4414	6875	3819	2221	6023	4106	3128	3402	11853	4038	3811	5456	9291	6825	3395	6608	5925	4388	4973	8874	7453	4993	4880.91	2646.26	6198.27	1832.34	5.95357	2.62353e-09	4.61741e-07
Entorhinal area, lateral part, layer 1	ENTl1	642	144	115	110	284	180	352	157	1189	178	121	1024	457	168	147	189	486	141	201	480	289	322	315.636	329.24	354.909	259.133	1.73579	0.0826014	0.211583
Entorhinal area, lateral part, layer 2	ENTl2	25	82	51	28	101	78	58	35	180	56	66	66	91	98	45	84	92	38	83	111	78	49	69.0909	43.5786	75.9091	23.5391	1.67889	0.0931726	0.227124
Entorhinal area, lateral part, layer 2/3	ENTl2/3	75	133	86	41	192	116	71	53	397	112	100	90	211	121	62	203	102	77	91	148	161	121	125.091	99.2919	126.091	49.5045	1.36007	0.173808	0.333226
Entorhinal area, lateral part, layer 2a	ENTl2a	629	651	414	244	429	527	402	477	1436	489	415	470	1082	756	426	651	572	491	681	1119	801	600	555.727	312.659	695.364	231.385	4.29324	1.76087e-05	0.000534333
Entorhinal area, lateral part, layer 2b	ENTl2b	794	1391	791	489	720	884	559	696	2170	825	708	805	1934	1373	738	1377	1225	996	1009	1853	1351	974	911.545	477.242	1239.55	391.317	7.05099	1.77651e-12	5.2111e-10
Entorhinal area, lateral part, layer 3	ENTl3	700	1472	665	426	1076	798	520	531	2123	640	660	1004	2110	1328	640	1421	1118	858	858	1718	1282	820	873.727	508.169	1196.09	436.494	7.20509	5.80063e-13	2.77753e-10
Entorhinal area, lateral part, layer 4	ENTl4	191	433	192	119	338	254	152	123	601	224	225	306	677	370	188	416	331	214	257	518	414	297	259.273	146.473	362.545	141.693	7.19356	6.31256e-13	2.77753e-10
Entorhinal area, lateral part, layer 4/5	ENTl4/5	82	122	53	35	188	81	53	45	296	57	84	114	95	124	33	136	105	60	47	139	128	57	99.6364	78.1668	94.3636	38.4975	0.438876	0.660752	0.806163
Entorhinal area, lateral part, layer 5	ENTl5	646	1060	687	323	1036	588	483	506	1567	604	667	625	1216	1023	496	981	863	600	699	1247	1233	811	742.455	350.307	890.364	270.251	4.04978	5.12662e-05	0.0012193
Entorhinal area, lateral part, layer 6a	ENTl6a	582	1291	665	363	1468	537	419	701	1734	775	697	854	1308	1362	579	1031	957	849	968	1390	1575	879	839.273	451.085	1068.36	299.509	4.16983	3.04823e-05	0.000812861
Entorhinal area, lateral part, layer 6b	ENTl6b	48	96	100	43	191	63	59	78	160	78	68	98	110	102	41	119	74	64	79	151	141	63	89.4545	46.5497	94.7273	34.2172	1.20508	0.228174	0.405642
Entorhinal area, medial part, dorsal zone	ENTm	908	1390	743	509	1582	682	514	599	1789	580	598	770	1673	1577	533	1158	749	673	1014	1607	1236	731	899.455	464.097	1065.55	412.454	2.77965	0.00544175	0.0285044
Entorhinal area, medial part, dorsal zone, layer 1	ENTm1	254	86	65	73	239	89	109	97	224	69	68	163	223	148	83	134	132	92	155	312	165	163	124.818	74.8222	160.909	62.6809	2.88626	0.00389848	0.0219914
Entorhinal area, medial part, dorsal zone, layer 2	ENTm2	193	426	241	178	290	209	114	178	556	186	226	191	537	510	163	333	208	173	336	425	342	233	254.273	128.28	313.727	133.305	3.16879	0.00153076	0.0106068
Entorhinal area, medial part, dorsal zone, layer 2a	ENTm2a	28	47	47	22	43	29	21	24	54	30	17	9	46	72	23	26	17	25	70	37	47	24	32.9091	12.5893	36	20.7316	0.320519	0.748575	0.868074
Entorhinal area, medial part, dorsal zone, layer 2b	ENTm2b	15	46	53	17	40	25	15	9	49	20	13	15	56	56	14	35	15	22	25	41	19	26	27.4545	16.2749	29.4545	15.578	0.879378	0.379196	0.565581
Entorhinal area, medial part, dorsal zone, layer 3	ENTm3	151	274	135	88	377	135	93	108	399	84	108	133	355	304	92	297	128	113	133	257	193	97	177.455	116.637	191.091	95.2255	1.40958	0.158665	0.311663
Entorhinal area, medial part, dorsal zone, layer 4	ENTm4	28	33	19	21	63	17	13	12	37	11	12	28	56	33	15	41	29	13	20	31	24	16	24.1818	15.6449	27.8182	12.6714	1.63694	0.101644	0.237508
Entorhinal area, medial part, dorsal zone, layer 5	ENTm5	74	158	67	44	225	66	60	56	126	66	45	105	194	149	55	137	72	79	88	176	104	47	89.7273	56.8139	109.636	48.5845	3.22737	0.00124933	0.00931701
Entorhinal area, medial part, dorsal zone, layer 6	ENTm6	165	320	116	66	305	112	89	115	344	114	109	126	206	305	88	155	148	156	187	328	342	125	168.636	102.247	196.909	88.3079	1.80968	0.0703452	0.187021
Entorhinal area, medial part, ventral zone	ENTmv	221	287	232	216	452	251	151	147	465	187	226	240	489	305	102	284	252	175	390	551	294	314	257.727	107.247	308.727	129.318	1.75174	0.0798178	0.207197
Entorhinal area, medial part, ventral zone, layer 1	ENTmv1	88	77	68	86	171	78	53	42	147	62	56	115	127	74	24	91	91	59	121	233	106	124	84.3636	39.8629	105.909	52.5423	1.63643	0.10175	0.237508
Entorhinal area, medial part, ventral zone, layer 2	ENTmv2	86	150	114	98	215	123	78	88	229	92	125	80	228	154	55	141	121	81	215	230	124	159	127.091	51.512	144.364	60.614	1.34854	0.177484	0.338013
Entorhinal area, medial part, ventral zone, layer 3	ENTmv3	46	59	49	32	62	49	20	17	85	33	45	42	133	76	22	52	40	35	53	87	63	31	45.1818	19.595	57.6364	31.6363	2.16895	0.0300867	0.104649
Entorhinal area, medial part, ventral zone, layer 5/6	ENTmv5/6	1	1	1	0	4	1	0	0	4	0	0	3	1	1	1	0	0	0	1	1	1	0	1.54545	1.21356	1.18182	0.603023	-0.731378	0.464548	0.637757
Parasubiculum	PAR	329	556	313	206	423	247	98	186	679	212	140	329	701	632	118	395	284	215	375	702	619	279	308.091	179.829	422.636	206.274	3.45571	0.000548837	0.00529002
Parasubiculum, layer 2	PAR2	282	392	270	178	319	217	66	141	487	172	111	262	570	502	85	305	224	138	299	555	494	222	239.545	125.988	332.364	170.482	3.14024	0.00168809	0.0115156
Parasubiculum, layer 3	PAR3	47	164	43	28	104	30	32	45	192	40	29	67	131	130	33	90	60	77	76	147	125	57	68.5455	58.4164	90.2727	37.2642	3.73165	0.000190229	0.00295869
Postsubiculum	POST	353	444	412	153	971	191	217	376	1222	194	238	310	947	924	137	502	262	465	435	973	425	459	433.727	346.545	530.818	288.121	2.67455	0.00748296	0.0372034
Postsubiculum, layer 1	POST1	36	66	34	19	118	26	17	62	145	13	21	48	76	58	29	51	33	49	60	112	45	30	50.6364	43.9688	53.7273	23.8583	1.88068	0.0600159	0.169276
Postsubiculum, layer 2	POST2	22	1	2	1	15	3	2	7	14	1	3	3	4	3	1	8	2	8	5	8	3	3	6.45455	7.24381	4.36364	2.54058	-1.41783	0.15624	0.307587
Postsubiculum, layer 3	POST3	295	377	376	133	838	162	198	307	1063	180	214	259	867	863	107	443	227	408	370	853	377	426	376.636	299.653	472.727	268.172	2.6703	0.00757834	0.037466
Presubiculum	PRE	269	590	270	92	764	150	141	183	936	100	119	284	908	881	62	405	321	330	399	895	392	376	328.545	295.683	477.545	284.22	3.65447	0.000257718	0.00343624
Presubiculum, layer 2	PRE2	180	343	153	56	401	96	94	108	614	44	61	217	732	607	23	266	225	176	240	590	213	221	195.455	181.531	319.091	220.034	3.71684	0.000201729	0.00295869
Presubiculum, layer 3	PRE3	89	247	117	36	363	54	47	75	322	56	58	67	176	274	39	139	96	154	159	305	179	155	133.091	119.068	158.455	79.0574	2.39194	0.0167597	0.0661368
Subiculum	SUB	4513	7659	4968	2931	7712	5305	3698	5368	8855	3944	4179	5441	8758	8146	3317	7574	5030	5089	5228	8927	6630	4552	5375.64	1896.47	6244.73	1870.01	3.89073	9.99433e-05	0.00209405
Subiculum, dorsal part	SUBd	697	1048	670	344	1156	589	568	730	1445	484	592	918	1360	1127	304	1029	731	565	576	1407	925	765	756.636	326.403	882.455	339.645	2.69807	0.00697423	0.0350704
Subiculum, dorsal part, molecular layer	SUBd-m	9	15	2	2	39	5	13	5	20	1	0	11	20	11	1	4	5	14	4	12	7	7	10.1818	11.4701	8.72727	5.47889	0.303748	0.76132	0.873483
Subiculum, dorsal part, pyramidal layer	SUBd-sp	653	967	615	331	1045	530	499	678	1245	445	557	847	1255	1041	284	946	677	493	536	1305	857	731	687.727	280.453	815.636	315.326	2.87616	0.00402546	0.0225631
Subiculum, dorsal part, stratum radiatum	SUBd-sr	35	66	53	11	72	54	56	47	180	38	35	60	85	75	19	79	49	58	36	90	61	27	58.8182	43.5541	58.0909	23.5434	0.590816	0.554644	0.720149
Subiculum, ventral part	SUBv	3816	6611	4298	2587	6556	4716	3130	4638	7410	3460	3587	4523	7398	7019	3013	6545	4299	4524	4652	7520	5705	3787	4619	1581.83	5362.27	1552.54	3.8486	0.000118796	0.00232857
Subiculum, ventral part, molecular layer	SUBv-m	132	62	40	45	174	40	49	46	116	32	23	68	99	53	39	56	43	86	53	119	69	71	69	48.9122	68.7273	24.393	0.923541	0.355725	0.538792
Subiculum, ventral part, pyramidal layer	SUBv-sp	3557	6357	4167	2478	6185	4577	3018	4486	7106	3331	3491	4325	7109	6832	2886	6332	4160	4210	4510	7189	5501	3602	4432.09	1506.78	5150.55	1510.65	3.87657	0.000105939	0.00216805
Subiculum, ventral part, stratum radiatum	SUBv-sr	127	192	91	64	197	99	63	106	188	97	73	130	190	134	88	157	96	228	89	212	135	114	117.909	51.3214	143	48.6785	2.50252	0.0123314	0.0538609
Cortical subplate	CTXsp	4134	8227	4203	2354	9366	5369	3775	4167	10837	4900	4667	5003	9157	5989	2998	8034	5578	5129	5337	7622	6682	5430	5636.27	2644.44	6087.18	1697.75	2.96967	0.00298117	0.0188736
Claustrum	CLA	832	1417	743	524	1902	973	804	917	2031	1079	953	836	1573	1015	699	1854	870	1099	1145	1395	1172	1179	1106.82	479.612	1167	336.744	2.07787	0.0377209	0.123399
Endopiriform nucleus	EP	973	2545	1133	637	2716	1463	902	962	3405	1421	1233	1096	2514	1653	859	2094	1640	1329	1305	2238	2036	1657	1580.91	895.032	1674.64	508.578	2.51076	0.0120472	0.0530076
Endopiriform nucleus, dorsal part	EPd	789	2156	934	562	2297	1238	734	814	2888	1199	1057	884	2117	1342	739	1780	1334	1169	1107	1902	1761	1432	1333.45	761.941	1415.18	434.673	2.47457	0.0133396	0.0558991
Endopiriform nucleus, ventral part	EPv	184	389	199	75	419	225	168	148	517	222	176	212	397	311	120	314	306	160	198	336	275	225	247.455	134.423	259.455	83.2903	1.7938	0.0728454	0.192504
Lateral amygdalar nucleus	LA	184	352	190	88	365	202	157	190	463	163	163	135	397	279	93	306	179	208	229	320	278	178	228.818	113.117	236.545	89.2092	0.963818	0.335137	0.517405
Basolateral amygdalar nucleus	BLA	946	1900	1018	411	1771	1138	871	825	2164	1075	982	1321	2021	1535	551	1820	1206	1135	983	1601	1440	979	1191	527.301	1326.55	418.204	3.4027	0.000667239	0.00593101
Basolateral amygdalar nucleus, anterior part	BLAa	582	1094	701	262	1267	735	606	599	1349	689	713	813	1191	1047	334	1093	693	752	662	1116	960	659	781.545	324.207	847.273	258.963	2.49917	0.0124484	0.0539637
Basolateral amygdalar nucleus, posterior part	BLAp	228	540	185	85	288	217	177	132	511	246	172	330	454	315	131	450	290	268	185	327	285	152	252.818	145.586	289.727	105.806	2.91276	0.00358252	0.0210175
Basolateral amygdalar nucleus, ventral part	BLAv	136	266	132	64	216	186	88	94	304	140	97	178	376	173	86	277	223	115	136	158	195	168	156.636	77.5529	189.545	80.3584	3.27183	0.00106855	0.0085484
Basomedial amygdalar nucleus	BMA	865	1372	720	432	1650	1083	715	775	1956	763	830	1184	1909	1057	529	1372	1197	899	1002	1310	1149	953	1014.64	459.948	1141.91	342.289	3.10301	0.00191566	0.0129676
Basomedial amygdalar nucleus, anterior part	BMAa	218	310	180	111	424	225	194	198	563	207	195	227	512	273	134	346	278	173	276	288	260	268	256.818	129.583	275.909	97.0808	1.55398	0.12019	0.266132
Basomedial amygdalar nucleus, posterior part	BMAp	647	1062	540	321	1226	858	521	577	1393	556	635	957	1397	784	395	1026	919	726	726	1022	889	685	757.818	334.715	866	253.78	3.4108	0.000647714	0.00581668
Posterior amygdalar nucleus	PA	334	641	399	262	962	510	326	498	818	399	506	431	743	450	267	588	486	459	673	758	607	484	514.091	216.167	540.545	148.437	1.55325	0.120364	0.266132
Cerebral nuclei	CNU	23235	28504	19870	11723	41006	19899	18649	21115	46808	21813	20271	23159	42103	32407	12298	34541	19968	21957	24976	42538	37245	24203	24808.5	10311.8	28672.3	9734.13	3.25492	0.00113423	0.00865218
Striatum	STR	20626	24513	17358	10398	35949	17561	16173	17914	41523	19068	17744	20760	37845	29000	10798	30423	17539	19300	21872	37661	33048	20907	21711.5	9144.55	25377.5	8765.13	3.31727	0.000909014	0.007476
Striatum dorsal region	STRd	5132	5172	5202	2333	12185	4072	3692	3848	14882	6114	5342	4646	11918	9698	2219	9230	3310	6012	5896	12092	13933	5709	6179.45	3826.67	7696.64	3885.52	2.48026	0.0131288	0.0556188
Caudoputamen	CP	5132	5172	5202	2333	12185	4072	3692	3848	14882	6114	5342	4646	11918	9698	2219	9230	3310	6012	5896	12092	13933	5709	6179.45	3826.67	7696.64	3885.52	2.48026	0.0131288	0.0556188
Striatum ventral region	STRv	6396	5389	4157	2315	7111	4021	3243	3709	9774	3848	3504	6398	9782	7157	2166	7250	3950	3389	4799	9519	7351	4699	4860.64	2152.46	6041.82	2457.78	3.70294	0.000213117	0.00297688
Nucleus accumbens	ACB	4220	3760	3200	1525	5265	3048	2458	2899	6971	2887	2670	3964	6537	5398	1435	5648	2437	2613	3389	7744	5218	3071	3536.64	1498.03	4314	1941.82	3.03774	0.00238356	0.0155373
Fundus of striatum	FS	111	84	98	22	115	62	66	52	192	101	58	56	157	93	26	114	73	84	69	218	128	67	87.3636	44.7957	98.6364	53.5056	1.7216	0.0851416	0.215301
Olfactory tubercle	OT	2065	1545	859	768	1731	911	719	758	2611	860	776	2378	3088	1666	705	1488	1440	692	1341	1557	2005	1561	1236.64	650.684	1629.18	686.478	3.25742	0.00112428	0.00865218
Islands of Calleja	isl	177	97	62	62	95	43	44	45	171	43	40	156	180	131	37	96	77	33	100	122	163	83	79.9091	50.7059	107.091	48.6713	2.66787	0.00763341	0.0375274
Major island of Calleja	islm	31	38	31	10	45	21	34	28	41	32	21	46	75	39	10	45	30	23	28	69	31	38	30.1818	9.98817	39.4545	19.0859	3.69063	0.000223699	0.00307586
Olfactory tubercle, molecular layer	OT1	928	304	131	267	289	226	294	125	507	133	91	1071	1002	275	110	277	813	181	256	301	345	269	299.545	239.734	445.455	342.64	2.40314	0.0162551	0.0650203
Olfactory tubercle, pyramidal layer	OT2	589	677	364	288	761	426	179	307	1180	403	391	751	1215	775	325	667	331	300	600	647	854	719	505.909	282.822	653.091	269.074	3.15131	0.00162537	0.0111744
Olfactory tubercle, polymorph layer	OT3	340	429	271	141	541	195	167	253	712	249	233	354	616	446	223	403	189	155	357	418	612	452	321	174.743	384.091	152.908	2.37297	0.0176457	0.0693224
Lateral septal complex	LSX	6117	9389	5473	4261	11166	6250	6283	7072	11182	5877	5939	7109	10099	8310	4573	9452	6899	6521	7231	11036	7533	6771	7182.64	2329.53	7775.82	1831.19	3.18464	0.00144932	0.0101222
Lateral septal nucleus	LS	5832	8938	5232	4076	10496	6029	5921	6610	10597	5609	5643	6800	9665	7936	4391	8934	6645	6148	6846	10489	7151	6498	6816.64	2182.24	7409.36	1733.37	3.34494	0.000823004	0.00683249
Lateral septal nucleus, caudal (caudodorsal) part	LSc	1597	2079	1339	1060	2415	1617	1282	1287	2568	1154	1183	2066	2298	2482	909	2230	1543	1465	1390	2661	1488	966	1598.27	525.602	1772.55	602.907	1.93704	0.0527402	0.156267
Lateral septal nucleus, rostral (rostroventral) part	LSr	3874	6272	3570	2789	7421	3989	4271	4849	7303	4104	4071	4476	6807	5064	3181	6049	4744	4361	5048	7154	5197	4919	4773.91	1538.32	5181.82	1129.19	3.44395	0.000573278	0.00531037
Lateral septal nucleus, ventral part	LSv	361	587	323	227	660	423	368	474	726	351	389	258	560	390	301	655	358	322	408	674	466	613	444.455	152.983	455	148.367	0.535995	0.591962	0.746313
Septofimbrial nucleus	SF	117	194	104	99	431	91	228	284	334	135	151	149	237	179	102	295	105	248	253	313	256	139	197.091	111.316	206.909	75.0193	1.6016	0.109243	0.248942
Septohippocampal nucleus	SH	168	257	137	86	239	130	134	178	251	133	145	160	197	195	80	223	149	125	132	234	126	134	168.909	56.5517	159.545	47.3273	-1.49035	0.136132	0.286735
Striatum-like amygdalar nuclei	sAMY	2981	4563	2526	1489	5487	3218	2955	3285	5685	3229	2959	2607	6046	3835	1840	4491	3380	3378	3946	5014	4231	3728	3488.82	1261.03	3863.27	1130.69	2.9404	0.00327792	0.0200981
Anterior amygdalar area	AAA	216	427	199	106	575	251	228	273	617	301	230	229	621	376	158	374	324	326	335	487	450	370	311.182	160.927	368.182	123.777	3.31158	0.000927704	0.00755907
Bed nucleus of the accessory olfactory tract	BA	32	55	37	25	93	46	37	37	89	17	37	25	67	43	21	41	48	55	59	47	61	62	45.9091	24.374	48.0909	14.9295	0.773178	0.439417	0.616725
Central amygdalar nucleus	CEA	1297	1931	1210	546	2148	1222	1436	1347	2271	1489	1416	1016	2346	1669	573	2019	1356	1437	1485	1996	1816	1536	1483	484.182	1568.09	492.78	1.70885	0.0874796	0.218699
Central amygdalar nucleus, capsular part	CEAc	418	673	378	245	849	392	409	471	741	473	509	389	829	552	233	596	457	449	517	623	582	451	505.273	178.251	516.182	151.619	0.729471	0.465714	0.638361
Central amygdalar nucleus, lateral part	CEAl	318	603	349	144	477	354	402	332	603	414	355	267	644	456	138	579	313	342	353	474	442	411	395.545	131.132	401.727	141.956	0.291431	0.770721	0.88197
Central amygdalar nucleus, medial part	CEAm	561	655	483	157	822	476	625	544	927	602	552	360	873	661	202	844	586	646	615	899	792	674	582.182	197.142	650.182	214.562	2.57319	0.0100766	0.0464261
Intercalated amygdalar nucleus	IA	117	253	109	64	259	158	141	141	347	154	140	139	324	179	74	232	149	149	190	252	161	168	171.182	81.7751	183.364	66.2907	1.83357	0.0667174	0.181769
Medial amygdalar nucleus	MEA	1111	1649	842	663	2071	1307	968	1315	2030	1101	988	1032	2352	1360	906	1578	1308	1178	1646	1908	1515	1405	1276.82	462.81	1471.64	406.47	3.45074	0.000559059	0.00529002
Medial amygdalar nucleus, anterodorsal part	MEAad	563	782	420	297	972	545	486	682	1054	486	525	492	1045	647	452	781	646	609	829	846	800	669	619.273	232.483	710.545	170.896	3.21573	0.00130112	0.00946273
Medial amygdalar nucleus, anteroventral part	MEAav	188	335	115	142	387	267	133	201	381	175	157	185	507	266	171	273	243	148	319	411	267	347	225.545	100.48	285.182	107.013	3.38306	0.000716828	0.0061844
Medial amygdalar nucleus, posterodorsal part	MEApd	295	457	245	188	604	394	293	365	496	344	250	300	636	347	234	440	372	353	408	544	366	298	357.364	123.46	390.727	114.921	2.49637	0.0125472	0.0541253
Medial amygdalar nucleus, posterodorsal part, sublayer a	MEApd-a	84	121	87	58	211	100	109	109	154	115	74	102	198	123	73	129	99	132	134	183	121	99	111.091	41.9248	126.636	36.6259	2.46547	0.0136832	0.0567982
Medial amygdalar nucleus, posterodorsal part, sublayer b	MEApd-b	96	167	74	62	162	143	92	131	146	116	83	106	210	111	79	158	137	97	135	181	106	90	115.636	36.4891	128.182	40.7745	2.66525	0.00769322	0.0376113
Medial amygdalar nucleus, posterodorsal part, sublayer c	MEApd-c	115	169	84	68	231	151	92	125	196	113	93	92	228	113	82	153	136	124	139	180	139	109	130.636	50.8198	135.909	41.1836	1.00558	0.314618	0.498854
Medial amygdalar nucleus, posteroventral part	MEApv	65	75	62	36	108	101	56	67	99	96	56	55	164	100	49	84	47	68	90	107	82	91	74.6364	23.1442	85.1818	33.0902	1.33889	0.180607	0.341794
Pallidum	PAL	2609	3991	2512	1325	5057	2338	2476	3201	5285	2745	2527	2399	4258	3407	1500	4118	2429	2657	3104	4877	4197	3296	3096.91	1207.06	3294.73	1007.57	2.08233	0.0373125	0.123399
Pallidum, dorsal region	PALd	80	43	16	10	137	12	32	50	211	42	20	49	78	75	13	90	33	76	18	198	119	45	59.3636	62.42	72.1818	52.5791	2.18616	0.0288041	0.101538
Globus pallidus, external segment	GPe	80	42	15	10	127	12	32	46	203	41	20	49	78	72	13	88	33	72	17	192	116	45	57.0909	59.4465	70.4545	50.879	2.26896	0.023271	0.0871426
Globus pallidus, internal segment	GPi	0	1	1	0	10	0	0	4	8	1	0	0	0	3	0	2	0	4	1	6	3	0	2.72727	3.25856	2.18182	1.66242	-0.817276	0.41377	0.594964
Pallidum, ventral region	PALv	435	661	439	201	998	342	305	469	1025	469	408	452	755	628	233	685	359	392	558	832	942	595	522.909	267.301	584.636	214.465	2.41128	0.0158966	0.0638766
Substantia innominata	SI	420	642	423	189	924	335	283	441	978	454	392	441	707	595	221	665	339	364	533	784	900	573	498.273	250.802	556.545	204.142	2.4248	0.0153169	0.0620281
Magnocellular nucleus	MA	15	19	16	12	74	7	22	28	47	15	16	11	48	33	12	20	20	28	25	48	42	22	24.6364	19.4745	28.0909	13.1868	1.42946	0.152873	0.305054
Pallidum, medial region	PALm	383	615	463	250	1101	419	500	606	1072	455	394	288	704	680	228	683	536	581	615	1068	817	676	568.909	275.317	625.091	230.104	1.64568	0.0998289	0.236154
Medial septal complex	MSC	356	579	422	229	991	393	440	522	918	415	349	258	657	602	208	582	485	545	536	921	694	612	510.364	238.051	554.545	195.92	1.44592	0.148201	0.299668
Medial septal nucleus	MS	217	387	268	147	566	278	288	359	532	256	241	166	424	370	145	411	369	304	353	593	434	391	321.727	129.539	360	124.358	2.08726	0.0368651	0.123006
Diagonal band nucleus	NDB	139	192	154	82	425	115	152	163	386	159	108	92	233	232	63	171	116	241	183	328	260	221	188.636	111.655	194.545	79.0637	0.66243	0.507695	0.674882
Triangular nucleus of septum	TRS	27	36	41	21	110	26	60	84	154	40	45	30	47	78	20	101	51	36	79	147	123	64	58.5455	41.493	70.5455	40.0284	2.23288	0.0255567	0.0921719
Pallidum, caudal region	PALc	1711	2672	1594	864	2821	1565	1639	2076	2977	1779	1705	1610	2721	2024	1026	2660	1501	1608	1913	2779	2319	1980	1945.73	636.223	2012.82	563.402	1.6522	0.0984938	0.234255
Bed nuclei of the stria terminalis	BST	1708	2664	1591	864	2820	1561	1634	2069	2973	1778	1703	1605	2717	2019	1026	2657	1496	1603	1907	2773	2315	1976	1942.27	635.243	2008.55	562.814	1.63822	0.101376	0.237508
Bed nuclei of the stria terminalis, anterior division	BSTa	1002	1415	885	422	1396	832	902	1101	1711	1025	923	908	1601	1163	466	1447	844	875	1028	1628	1195	1051	1055.82	346.725	1109.64	349.962	2.21522	0.0267448	0.096063
Bed nuclei of the stria terminalis, anterior division, anterolateral area	BSTal	233	285	185	104	387	194	230	244	427	246	204	216	396	296	115	399	228	221	231	452	290	237	249	91.0198	280.091	99.6559	3.47475	0.000511336	0.00517214
Bed nuclei of the stria terminalis, anterior division, anteromedial area	BSTam	435	576	332	159	442	304	343	430	575	329	332	357	546	358	202	488	301	332	335	557	421	386	387	121.847	389.364	107.037	0.39131	0.695568	0.827349
Bed nuclei of the stria terminalis, anterior division, dorsomedial nucleus	BSTdm	63	105	59	32	80	72	62	96	135	60	71	69	84	93	29	86	67	39	96	107	58	99	75.9091	27.6132	75.1818	25.2342	-0.168681	0.866048	0.935119
Bed nuclei of the stria terminalis, anterior division, fusiform nucleus	BSTfu	7	27	18	12	34	15	22	27	30	16	24	14	29	23	8	27	10	8	18	23	22	25	21.0909	8.23959	18.8182	7.67878	-1.19348	0.232682	0.411338
Bed nuclei of the stria terminalis, anterior division, juxtacapsular nucleus	BSTju	20	49	42	7	66	23	20	41	59	35	31	22	63	50	12	56	8	29	30	47	42	21	35.7273	17.9058	34.5455	18.2338	-0.467579	0.640086	0.787798
Bed nuclei of the stria terminalis, anterior division, magnocellular nucleus	BSTmg	38	72	27	18	51	35	41	51	71	48	29	43	63	46	17	52	40	45	55	78	48	78	43.7273	17.1528	51.3636	17.4027	2.46354	0.0137573	0.0568379
Bed nuclei of the stria terminalis, anterior division, oval nucleus	BSTov	108	145	116	46	171	101	110	94	200	147	126	99	233	189	39	164	103	71	138	174	125	109	124	41.2165	131.273	55.8088	0.551823	0.58107	0.743056
Bed nuclei of the stria terminalis, anterior division, rhomboid nucleus	BSTrh	69	76	80	21	80	42	56	64	125	97	62	46	119	65	17	120	49	91	67	128	106	44	70.1818	27.3343	77.4545	37.3185	1.35706	0.174763	0.33433
Bed nuclei of the stria terminalis, anterior division, ventral nucleus	BSTv	29	80	26	23	85	46	18	54	89	47	44	42	68	43	27	55	38	39	58	62	83	52	49.1818	25.4669	51.5455	15.9083	0.993322	0.320553	0.503181
Bed nuclei of the stria terminalis, posterior division	BSTp	706	1249	706	442	1424	729	732	968	1262	753	780	697	1116	856	560	1210	652	728	879	1145	1120	925	886.455	301.419	898.909	224.068	0.869611	0.384513	0.570609
Bed nuclei of the stria terminalis, posterior division, dorsal nucleus	BSTd	6	22	12	9	12	12	9	9	10	5	21	13	13	6	6	12	6	11	6	15	13	4	11.5455	5.42888	9.54545	3.93354	-1.30055	0.193413	0.35757
Bed nuclei of the stria terminalis, posterior division, principal nucleus	BSTpr	517	827	489	280	900	482	491	625	775	503	479	442	716	559	422	762	453	496	576	745	740	601	578.909	184.215	592	130.749	0.986028	0.324119	0.507518
Bed nuclei of the stria terminalis, posterior division, interfascicular nucleus	BSTif	152	318	182	121	452	185	189	270	383	206	224	204	304	237	103	368	163	179	246	307	324	284	243.818	102.237	247.182	79.4693	0.588252	0.556363	0.720149
Bed nuclei of the stria terminalis, posterior division, transverse nucleus	BSTtr	25	59	18	23	41	37	25	45	60	32	42	25	51	32	21	52	19	23	39	55	21	23	37	14.0996	32.8182	13.9773	-1.66034	0.0968465	0.232571
Bed nuclei of the stria terminalis, posterior division, strial extension	BSTse	6	23	5	9	19	13	18	19	34	7	14	13	32	22	8	16	11	19	12	23	22	13	15.1818	8.6697	17.3636	6.9896	1.24615	0.212709	0.386252
Bed nucleus of the anterior commissure	BAC	3	8	3	0	1	4	5	7	4	1	2	5	4	5	0	3	5	5	6	6	4	4	3.54545	2.38175	4.36364	1.43337	0.965766	0.334161	0.517374
Cerebellum	CB	2674	2893	460	2472	1107	679	9677	573	11189	655	325	11297	3190	855	312	1198	14034	444	974	1138	678	1277	2973.09	3820.96	3217.91	4771.18	0.198186	0.8429	0.920288
Cerebellar cortex	CBX	2623	2822	441	2412	1046	642	9547	534	11004	627	293	11113	3108	811	292	1147	13445	406	896	1015	615	1199	2908.27	3772.55	3095.18	4630.52	0.163159	0.870393	0.936559
Vermal regions	VERM	925	969	238	414	450	217	992	127	439	241	87	2751	971	450	179	510	2525	167	328	488	243	459	463.545	341.637	824.636	924.347	1.67195	0.0945333	0.229172
Lingula (I)	LING	0	1	0	1	8	9	0	0	0	0	1	4	1	1	1	0	21	2	3	3	1	3	2.36364	3.04213	3.72727	5.83251	1.84015	0.0657459	0.179678
Lingula (I), molecular layer	LINGmo	0	1	0	0	6	9	0	0	0	0	1	3	1	0	1	0	11	0	2	3	0	0	2.18182	2.7136	2.36364	2.97566	0.282875	0.777272	0.88601
Lingula (I), granular layer	LINGgr	0	0	0	1	2	0	0	0	0	0	0	1	0	1	0	0	10	2	1	0	1	3	1.09091	0.301511	2.09091	2.70017	1.87515	0.0607727	0.170863
Central lobule	CENT	43	101	76	49	58	15	199	26	104	71	27	134	86	56	34	161	493	48	93	141	51	136	69.9091	51.8834	130.273	128.009	1.822	0.0684542	0.183658
Lobule II	CENT2	17	22	24	19	10	6	96	11	33	10	14	37	19	16	20	50	205	7	38	55	12	66	23.8182	25.1548	47.7273	55.5627	1.89198	0.0584937	0.166584
Lobule II, molecular layer	CENT2mo	7	11	19	12	4	3	55	7	19	9	6	22	7	6	6	27	133	2	12	29	8	40	13.8182	14.6685	26.5455	37.3159	0.998325	0.318122	0.501697
Lobule II, granular layer	CENT2gr	10	11	5	7	6	3	41	4	14	1	8	15	12	10	14	23	72	5	26	26	4	26	10	10.9453	21.1818	18.7394	2.99446	0.00274933	0.017532
Lobule III	CENT3	26	79	52	30	48	9	103	15	71	61	13	97	67	40	14	111	288	41	55	86	39	70	46.0909	30.5007	82.5455	73.8449	1.78636	0.0740416	0.19508
Lobule III, molecular layer	CENT3mo	22	53	42	17	39	4	37	8	50	37	10	57	32	32	8	65	163	30	15	63	25	34	29	17.4184	47.6364	42.5071	1.49791	0.134157	0.28445
Lobule III, granular layer	CENT3gr	4	26	10	13	9	5	66	7	21	24	3	40	35	8	6	46	125	11	40	23	14	36	17.0909	18.1243	34.9091	33.1706	2.11133	0.0347439	0.117345
Culmen	CUL	678	486	100	261	196	74	476	58	138	96	39	1521	531	254	62	215	1174	46	113	135	91	183	236.545	214.97	393.182	496.249	1.07224	0.28361	0.466499
Lobule IV	CUL4, 5	678	486	100	261	196	74	476	58	138	96	39	1521	531	254	62	215	1174	46	113	135	91	183	236.545	214.97	393.182	496.249	1.07224	0.28361	0.466499
Lobule IV, molecular layer	CUL4, 5mo	422	313	77	137	165	70	410	43	120	74	29	1005	343	123	47	171	995	40	100	107	74	133	169.091	144.58	285.273	362.672	1.07305	0.283249	0.466499
Lobules IV-V, granular layer	CUL4, 5gr	256	173	23	124	31	4	66	15	18	22	10	516	188	131	15	44	179	6	13	28	17	50	67.4545	82.3315	107.909	151.213	0.955549	0.3393	0.522235
Declive (VI)	DEC	138	308	24	45	45	28	285	15	130	29	7	1013	247	55	64	108	493	32	72	19	20	101	95.8182	108.428	202.182	302.742	1.73543	0.0826653	0.211583
Declive (VI), molecular layer	DECmo	95	215	16	28	35	22	244	8	113	22	5	853	194	47	52	89	393	24	39	14	16	60	73	85.0047	161.909	255.013	1.91475	0.0555249	0.160203
Declive (VI), granular layer	DECgr	43	93	8	17	10	6	41	7	17	7	2	160	53	8	12	19	100	8	33	5	4	41	22.8182	27.077	40.2727	49.0022	1.21833	0.223098	0.39882
Folium-tuber vermis (VII)	FOTU	2	1	1	5	1	1	3	1	6	0	0	18	2	1	1	1	11	0	2	1	0	4	2.09091	1.81409	3.90909	5.53994	1.14961	0.250304	0.431053
Folium-tuber vermis (VII), molecular layer	FOTUmo	0	1	1	1	0	0	0	0	2	0	0	6	2	1	1	0	2	0	1	1	0	3	1.09091	0.301511	1.81818	1.53741	1.42173	0.155104	0.307413
Folium-tuber vermis (VII), granular layer	FOTUgr	2	0	0	4	1	1	3	1	4	0	0	12	0	0	0	1	9	0	1	0	0	1	1.81818	1.25045	2.72727	3.90105	0.854789	0.392668	0.578807
Pyramus (VIII)	PYR	8	6	2	1	10	5	4	2	10	3	1	0	1	15	0	1	25	7	4	14	12	1	4.72727	3.37908	7.45455	8.05436	0.857554	0.391139	0.578491
Pyramus (VIII), molecular layer	PYRmo	3	3	1	0	7	4	2	2	8	2	1	0	0	13	0	1	14	6	3	12	6	1	3.09091	2.38556	5.36364	5.27774	2.49405	0.0126293	0.0542136
Pyramus (VIII), granular layer	PYRgr	5	3	1	1	3	1	2	0	2	1	0	0	1	2	0	0	11	1	1	2	6	0	1.90909	1.30035	2.54545	3.17376	0.684268	0.493806	0.667328
Uvula (IX)	UVU	36	44	22	32	66	24	16	13	35	32	9	25	54	37	5	17	197	21	26	70	40	18	29.9091	16.0839	46.3636	53.2246	0.936845	0.348838	0.529272
Uvula (IX), molecular layer	UVUmo	23	29	13	29	30	13	12	3	6	16	3	13	34	12	0	9	137	10	7	21	14	8	16.0909	10.2709	24.1818	38.3896	0.212854	0.831441	0.913884
Uvula (IX), granular layer	UVUgr	13	15	9	3	36	11	4	10	29	16	6	12	20	25	5	8	60	11	19	49	26	10	13.8182	10.2452	22.2727	17.4934	2.5774	0.00995464	0.0463496
Nodulus (X)	NOD	20	22	13	20	66	61	9	12	16	10	3	36	49	31	12	7	111	11	15	105	28	13	22.9091	20.8492	38	36.8944	2.18925	0.0285789	0.101538
Nodulus (X), molecular layer	NODmo	8	13	5	14	40	46	2	6	7	3	2	32	30	7	6	2	72	7	6	70	6	4	13.2727	15.278	22	26.2869	1.56001	0.118758	0.265247
Nodulus (X), granular layer	NODgr	12	9	8	6	26	15	7	6	9	7	1	4	19	24	6	5	39	4	9	35	22	9	9.63636	6.48495	16	12.6728	2.01116	0.0443087	0.139256
Hemispheric regions	HEM	1698	1853	203	1998	596	425	8555	407	10565	386	206	8362	2137	361	113	637	10920	239	568	527	372	740	2444.73	3609.8	2270.55	3727.19	-0.04078	0.967471	1
Simple lobule	SIM	511	367	80	786	113	76	263	41	264	55	18	1676	671	91	29	113	754	13	100	80	82	193	234	240.859	345.636	509.515	0.541526	0.588145	0.74612
Simple lobule, molecular layer	SIMmo	408	269	66	547	106	73	194	33	254	46	12	1207	438	76	23	103	653	11	57	68	62	145	182.545	172.599	258.455	372.839	0.320336	0.748714	0.868074
Simple lobule, granular layer	SIMgr	103	98	14	239	7	3	69	8	10	9	6	469	233	15	6	10	101	2	43	12	20	48	51.4545	73.1483	87.1818	143.494	1.42606	0.153851	0.305619
Ansiform lobule	AN	454	647	46	617	219	98	801	98	1002	116	27	2075	741	75	31	217	1452	78	137	68	107	206	375	344.618	471.545	682.213	0.0699244	0.944254	0.994196
Crus 1	ANcr1	213	262	16	500	70	31	199	36	333	30	10	315	266	24	13	97	579	21	50	30	45	49	154.545	161.304	135.364	179.468	-0.111289	0.911387	0.968171
Crus 1, molecular layer	ANcr1mo	130	149	5	405	37	25	142	26	305	13	5	274	194	10	5	29	442	6	16	8	10	30	112.909	133.78	93.0909	146.654	-0.602737	0.546684	0.713703
Crus 1, granular layer	ANcr1gr	83	113	11	95	33	6	57	10	28	17	5	41	72	14	8	68	137	15	34	22	35	19	41.6364	39.1236	42.2727	37.8314	0.499003	0.617777	0.770034
Crus 2	ANcr2	241	385	30	117	149	67	602	62	669	86	17	1760	475	51	18	120	873	57	87	38	62	157	220.455	231.188	336.182	538.538	0.162929	0.870574	0.936559
Crus 2, molecular layer	ANcr2mo	138	101	13	70	73	25	412	35	309	44	8	1351	199	22	7	24	390	34	45	14	29	76	111.636	131.007	199.182	398.948	-0.0507889	0.959494	1
Crus 2, granular layer	ANcr2gr	103	284	17	47	76	42	190	27	360	42	9	409	276	29	11	96	483	23	42	24	33	81	108.818	118.035	137	170.583	0.311222	0.755632	0.872646
Paramedian lobule	PRM	73	181	2	77	27	14	218	24	113	29	14	706	98	45	5	17	133	28	38	37	30	56	70.1818	72.5766	108.455	201.572	0.475296	0.634576	0.782976
Paramedian lobule, molecular layer	PRMmo	53	81	0	52	13	6	158	13	87	10	6	692	65	25	0	3	71	11	13	5	16	24	43.6364	49.1656	84.1818	202.968	-0.00854917	0.993179	1
Paramedian lobule, granular layer	PRMgr	20	100	2	25	14	8	60	11	26	19	8	14	33	20	5	14	62	17	25	32	14	32	26.6364	28.8211	24.3636	15.4225	0.437954	0.66142	0.806163
Copula pyramidis	COPY	123	88	20	102	60	24	315	37	554	39	26	704	88	41	3	52	329	25	41	65	31	66	126.182	165.051	131.364	209.29	-0.266853	0.789583	0.888533
Copula pyramidis, molecular layer	COPYmo	38	42	13	36	33	8	171	10	422	13	11	281	22	12	1	30	228	5	24	45	14	54	72.4545	124.818	65.0909	95.7115	-0.178642	0.858219	0.928946
Copula pyramidis, Purkinje layer	COPYpu	0	0	0	0	0	0	0	0	0	0	0	0	0	0	0	0	0	0	0	0	0	0	1	0	1	0	0	1	1
Copula pyramidis, granular layer	COPYgr	85	46	7	66	27	16	144	27	132	26	15	423	66	29	2	22	101	20	17	20	17	12	53.7273	47.716	66.2727	121.665	-0.672735	0.501116	0.669993
Paraflocculus	PFL	289	311	29	232	107	137	3322	139	4879	74	78	1628	301	57	23	164	5592	51	151	194	70	125	872.455	1635.95	759.636	1666.68	-0.190761	0.848713	0.923198
Paraflocculus, molecular layer	PFLmo	122	75	9	133	25	45	1803	35	3682	22	23	1117	86	11	9	67	2245	15	27	64	18	41	543.091	1166.48	336.364	711.499	-0.230288	0.817868	0.907597
Paraflocculus, granular layer	PFLgr	167	236	20	99	82	92	1519	104	1197	52	55	511	215	46	14	97	3347	36	124	130	52	84	329.364	516.953	423.273	979.492	-0.226168	0.82107	0.908858
Flocculus	FL	248	259	26	184	70	76	3636	68	3753	73	43	1572	238	52	22	74	2660	43	101	83	52	94	766.909	1449.88	453.727	858.954	-0.207223	0.835836	0.917127
Flocculus, molecular layer	FLmo	119	83	9	121	16	15	52	23	31	15	9	214	71	17	4	26	309	12	41	18	14	26	44.8182	43.1945	68.3636	99.4538	0.40615	0.684632	0.823055
Flocculus, granular layer	FLgr	129	176	17	63	54	61	3584	45	3722	58	34	1358	167	35	18	48	2351	31	60	65	38	68	722.091	1450.1	385.364	760.553	-0.121573	0.903237	0.961123
Cerebellar nuclei	CBN	8	4	2	3	6	0	2	0	12	2	1	0	3	6	0	0	2	1	1	10	9	0	3.81818	3.5162	3.27273	3.43776	-0.679685	0.496704	0.667328
Fastigial nucleus	FN	0	1	0	1	0	0	0	0	0	1	0	0	0	1	0	0	0	0	0	1	0	0	1	0	1	0	0	1	1
Interposed nucleus	IP	8	3	1	1	5	0	2	0	8	1	1	0	3	4	0	0	0	0	1	9	4	0	2.90909	2.80908	2.45455	2.50454	-0.651321	0.51484	0.683347
Dentate nucleus	DN	0	0	1	1	1	0	0	0	4	0	0	0	0	1	0	0	2	1	0	0	5	0	1.27273	0.904534	1.45455	1.21356	0.36528	0.714903	0.843317
Brain stem	BS	18636	26614	18087	9652	54707	15946	18865	26671	53133	22112	22413	23173	26681	27545	9499	29518	20528	30478	27924	45097	38001	24048	26076	14577.8	27499.3	9148.79	1.69275	0.0905035	0.224163
Interbrain	IB	10473	17858	10825	5331	27706	10454	12350	16534	28162	14373	15023	10099	17506	14528	6758	18165	12442	15482	17704	24861	21087	17747	15371.7	7093.51	16034.5	5026.17	1.86584	0.0620632	0.171747
Thalamus	TH	2264	2713	1827	910	5440	1610	1709	2573	5141	1845	2009	1802	2999	2906	859	3164	1768	2807	2703	4780	3503	2034	2549.18	1441.08	2665.91	1040.43	1.23981	0.215044	0.387785
Thalamus, sensory-motor cortex related	DORsm	323	418	270	159	760	230	251	370	731	266	300	246	429	443	128	423	218	343	384	663	541	221	370.727	197.719	367.182	157.096	0.0592713	0.952736	1
Ventral group of the dorsal thalamus	VENT	133	124	79	54	286	77	74	100	239	83	102	78	126	184	36	137	81	80	101	209	176	50	122.818	73.4232	114.364	56.86	-0.61146	0.540895	0.707262
Ventral anterior-lateral complex of the thalamus	VAL	3	4	2	3	11	0	6	1	12	2	3	0	8	11	1	5	14	2	4	7	9	2	4.36364	3.80191	5.81818	4.35473	1.09775	0.272313	0.456448
Ventral medial nucleus of the thalamus	VM	94	95	68	34	228	57	51	82	154	65	82	67	89	144	32	86	45	56	82	162	127	31	91.8182	54.8886	83.7273	44.3533	-0.787123	0.43121	0.609093
Ventral posterior complex of the thalamus	VP	36	25	9	17	47	20	17	17	73	16	17	11	29	29	3	46	22	22	15	40	40	17	26.7273	18.6927	24.9091	13.36	-0.33832	0.735122	0.859338
Ventral posterolateral nucleus of the thalamus	VPL	8	4	0	1	13	2	2	4	9	0	3	2	2	8	0	5	4	9	1	12	10	1	4.36364	3.95658	5	4.07431	0.53866	0.590122	0.74612
Ventral posterolateral nucleus of the thalamus, parvicellular part	VPLpc	3	1	1	0	1	0	0	0	1	1	0	1	2	2	0	1	2	0	0	0	2	4	1.18182	0.603023	1.63636	0.924416	0.899987	0.368127	0.553764
Ventral posteromedial nucleus of the thalamus	VPM	25	20	8	16	33	18	15	13	63	15	14	8	25	19	3	40	16	13	14	28	28	12	21.8182	15.1843	18.7273	10.6498	-1.03955	0.298549	0.483806
Ventral posteromedial nucleus of the thalamus, parvicellular part	VPMpc	13	12	7	12	18	16	12	9	32	11	13	8	22	13	1	23	7	4	13	7	18	5	14.0909	6.6401	11	7.4027	-1.68598	0.0917992	0.225338
Subparafascicular nucleus	SPF	101	197	141	60	326	105	128	213	307	128	154	89	200	179	64	177	85	171	222	290	243	121	169.091	84.4896	167.364	71.2815	0.0469182	0.962578	1
Subparafascicular nucleus, magnocellular part	SPFm	91	155	127	57	155	84	109	142	176	88	119	80	176	139	54	127	76	97	165	201	131	112	118.455	36.5304	123.455	45.3946	1.06618	0.286342	0.468939
Subparafascicular nucleus, parvicellular part	SPFp	10	42	14	3	171	21	19	71	131	40	35	9	24	40	10	50	9	74	57	89	112	9	50.6364	53.7908	43.9091	36.0568	-0.216244	0.828797	0.913819
Subparafascicular area	SPA	56	54	28	30	42	30	33	34	95	16	20	57	69	53	16	50	29	19	43	82	41	36	39.8182	22.1035	45	20.1296	1.71257	0.0867921	0.218073
Peripeduncular nucleus	PP	8	12	9	3	50	8	3	7	48	24	11	4	12	10	7	27	9	25	7	28	32	6	16.6364	16.9604	15.1818	10.4959	-0.0485445	0.961282	1
Geniculate group, dorsal thalamus	GENd	25	31	13	12	56	10	13	16	42	15	13	18	22	17	5	32	14	48	11	54	49	8	22.3636	14.8881	25.2727	17.6697	0.540936	0.588551	0.74612
Medial geniculate complex	MG	15	23	6	11	38	6	5	8	21	7	10	4	14	11	3	29	10	27	4	31	30	6	13.6364	10.122	15.3636	11.5263	0.341975	0.732369	0.858169
Medial geniculate complex, dorsal part	MGd	2	4	1	0	9	1	2	1	4	0	3	0	3	4	0	7	4	8	1	3	5	3	2.63636	2.41962	3.63636	2.3355	1.32707	0.184487	0.346158
Medial geniculate complex, ventral part	MGv	10	13	2	7	15	3	3	4	9	4	2	2	7	4	0	12	3	8	1	12	9	2	6.54545	4.5905	5.54545	4.22761	-0.954332	0.339915	0.522235
Medial geniculate complex, medial part	MGm	3	6	3	4	14	2	0	3	8	3	5	2	4	3	3	10	3	11	2	16	16	1	4.72727	3.63568	6.45455	5.71601	1.44416	0.148693	0.299668
Dorsal part of the lateral geniculate complex	LGd	10	8	7	1	18	4	8	8	21	8	3	14	8	6	2	3	4	21	7	23	19	2	8.72727	5.98483	9.90909	7.93038	0.716063	0.473952	0.645632
Thalamus, polymodal association cortex related	DORpm	1734	2069	1363	661	4149	1255	1319	1971	3913	1433	1551	1401	2286	2170	656	2450	1410	2214	2066	3738	2596	1638	1947.09	1098.36	2056.82	796.742	1.48315	0.138034	0.288528
Lateral group of the dorsal thalamus	LAT	41	26	22	8	128	7	12	28	91	23	22	24	28	40	6	36	37	63	20	84	37	34	37.0909	37.9828	37.1818	20.9848	1.02194	0.30681	0.492687
Lateral posterior nucleus of the thalamus	LP	27	19	18	7	71	5	9	19	42	17	10	18	23	20	6	24	29	41	15	55	23	29	22.1818	19.2656	25.7273	13.1384	1.49672	0.134467	0.28445
Posterior complex of the thalamus	PO	9	5	2	1	26	0	2	6	26	3	1	4	2	11	0	7	8	2	5	18	6	5	7.45455	9.5012	6.27273	4.85985	-0.0404451	0.967738	1
Posterior limiting nucleus of the thalamus	POL	3	1	0	0	19	0	0	1	14	2	7	0	1	6	0	3	0	14	0	8	2	0	4.63636	6.23334	3.54545	4.20389	-0.550788	0.581779	0.743056
Suprageniculate nucleus	SGN	2	1	2	0	12	2	1	2	9	1	4	2	2	3	0	2	0	6	0	3	6	0	3.36364	3.69521	2.54545	1.86353	-0.797811	0.42498	0.601258
Anterior group of the dorsal thalamus	ATN	35	45	21	14	113	21	19	36	89	51	20	35	55	36	8	60	30	86	41	111	126	39	42.1818	31.7862	57	36.285	2.54522	0.0109207	0.048783
Anteroventral nucleus of thalamus	AV	2	5	4	2	14	1	5	5	15	23	1	2	6	5	0	5	5	1	7	16	71	9	7	7.15542	11.6364	20.1359	1.55714	0.119438	0.266089
Anteromedial nucleus	AM	7	11	3	3	18	3	2	12	22	7	2	7	14	12	0	19	9	7	11	36	7	16	8.18182	6.853	12.6364	9.20079	3.25043	0.00115229	0.0086668
Anteromedial nucleus, dorsal part	AMd	4	8	2	2	12	1	1	9	16	4	1	6	11	7	0	14	7	4	8	19	7	10	5.45455	5.10615	8.54545	4.88597	2.7511	0.00593961	0.0307462
Anteromedial nucleus, ventral part	AMv	3	3	1	1	6	2	1	3	6	3	1	1	3	5	0	5	2	3	3	17	0	6	2.72727	1.84883	4.27273	4.56269	1.94522	0.0517489	0.154895
Anterodorsal nucleus	AD	2	3	1	1	46	3	4	3	6	4	1	5	4	1	0	13	2	13	7	14	12	5	6.72727	13.1156	7	5.09902	1.57871	0.114402	0.257756
Interanteromedial nucleus of the thalamus	IAM	9	14	4	6	9	7	4	5	24	5	9	7	14	5	3	8	7	5	7	27	9	2	8.72727	5.8667	8.54545	6.90454	-0.14511	0.884624	0.947043
Interanterodorsal nucleus of the thalamus	IAD	5	7	8	1	11	3	1	8	8	2	2	6	6	5	2	7	4	7	6	11	6	3	5.09091	3.4772	5.72727	2.37027	0.641882	0.52095	0.68731
Lateral dorsal nucleus of thalamus	LD	10	5	1	1	15	4	3	3	14	10	5	8	11	8	3	8	3	53	3	7	21	4	6.45455	4.98726	11.7273	14.6362	1.63922	0.101168	0.237508
Medial group of the dorsal thalamus	MED	108	145	97	64	299	92	68	133	278	73	98	115	181	167	46	180	97	126	153	286	152	84	132.273	81.3217	144.273	63.3089	1.61014	0.107368	0.246052
Intermediodorsal nucleus of the thalamus	IMD	74	97	56	47	153	60	47	87	160	44	67	78	109	102	34	111	69	85	98	173	88	54	81.0909	40.8765	91	35.9639	1.93917	0.0524803	0.156042
Mediodorsal nucleus of thalamus	MD	30	44	39	16	143	26	21	45	112	27	26	33	65	60	12	69	26	41	53	111	61	29	48.0909	40.8814	50.9091	27.1273	1.3719	0.170095	0.328254
Mediodorsal nucleus of the thalamus, central part	MDc	2	5	5	2	12	1	3	4	3	1	3	1	2	2	1	2	2	0	2	12	1	2	3.72727	3.06891	2.54545	3.17376	-1.51246	0.130418	0.279921
Mediodorsal nucleus of the thalamus, lateral part	MDl	6	12	10	7	58	6	7	16	54	11	9	11	25	28	5	24	9	15	27	33	32	12	17.8182	19.1302	20.0909	9.91418	1.77967	0.0751302	0.19677
Mediodorsal nucleus of the thalamus, medial part	MDm	22	27	24	7	73	19	11	25	55	15	14	21	38	30	6	43	15	26	24	66	28	15	26.5455	19.9217	28.3636	16.3173	0.892305	0.37223	0.558027
Submedial nucleus of the thalamus	SMT	2	3	1	0	1	4	0	0	3	0	2	1	2	2	0	0	2	0	2	1	0	1	1.81818	1.07872	1.36364	0.504525	-0.846597	0.39722	0.582611
Perireunensis nucleus	PR	2	1	1	1	2	2	0	1	3	2	3	3	5	3	0	0	0	0	0	1	3	0	1.72727	0.786245	1.90909	1.3751	0.316284	0.751787	0.870421
Midline group of the dorsal thalamus	MTN	1178	1466	872	452	2113	816	962	1274	2169	934	1053	992	1616	1310	481	1438	976	1236	1329	2019	1460	1239	1208.09	530.29	1281.45	392.051	1.82898	0.0674028	0.182506
Paraventricular nucleus of the thalamus	PVT	921	1112	569	326	1540	581	822	978	1561	684	758	731	1183	956	377	1098	751	980	1012	1478	1018	994	895.636	388.778	961.636	279.413	2.08685	0.0369017	0.123006
Parataenial nucleus	PT	50	110	67	15	165	39	46	62	117	52	66	76	87	76	31	110	37	67	57	145	108	63	71.7273	42.6335	77.9091	33.4349	1.57817	0.114526	0.257756
Nucleus of reunions	RE	207	244	236	111	408	196	94	234	491	198	229	185	346	278	73	230	188	189	260	396	334	182	240.727	115.825	241.909	92.6795	0.288714	0.7728	0.882447
Intralaminar nuclei of the dorsal thalamus	ILM	145	181	114	54	352	80	89	134	342	85	96	115	181	198	40	203	111	126	182	417	184	146	152	102.538	173	94.4256	2.08065	0.0374657	0.123399
Rhomboid nucleus	RH	7	18	1	4	19	5	3	7	22	1	2	9	7	10	4	13	8	15	8	31	4	9	8.09091	7.76472	10.7273	7.48453	1.95615	0.0504478	0.152557
Central medial nucleus of the thalamus	CM	74	98	68	39	152	53	50	73	145	55	52	68	117	98	23	92	65	55	87	167	100	83	78.0909	38.2634	86.8182	36.8723	1.63981	0.101044	0.237508
Paracentral nucleus	PCN	2	6	0	0	7	0	0	2	7	0	3	2	2	0	0	2	2	2	2	4	0	3	2.90909	2.50817	2	0.894427	-1.36474	0.172335	0.331124
Central lateral nucleus of the thalamus	CL	8	8	7	0	26	3	1	7	14	1	5	1	4	5	3	12	4	5	7	19	12	3	7.36364	7.33857	6.81818	5.36317	-0.240881	0.809647	0.903542
Parafascicular nucleus	PF	54	51	38	11	148	19	35	45	154	28	34	35	51	85	10	84	32	49	78	196	68	48	56.0909	48.626	66.9091	48.8005	2.23705	0.0252831	0.0915603
Reticular nucleus of the thalamus	RT	25	18	11	0	48	5	10	7	42	14	8	6	8	18	2	18	7	32	7	29	48	5	17.1818	15.25	16.3636	14.4864	-0.271675	0.785872	0.887057
Geniculate group, ventral thalamus	GENv	125	128	194	48	848	189	116	285	743	209	214	71	147	334	52	426	107	407	256	671	403	55	281.727	262.661	266.273	200.195	-0.414041	0.678844	0.818332
Intergeniculate leaflet of the lateral geniculate complex	IGL	4	0	6	4	51	5	3	8	43	9	13	0	1	4	2	9	2	11	1	45	29	1	13.3636	17.0369	9.63636	14.4033	-1.79414	0.0727901	0.192504
Ventral part of the lateral geniculate complex	LGv	115	122	180	43	751	179	107	259	659	184	183	67	140	306	49	386	101	353	226	603	338	49	252.909	231.293	238	176.686	-0.426484	0.669755	0.811824
Subgeniculate nucleus	SubG	6	6	8	1	46	5	6	18	41	16	18	4	6	24	1	31	4	43	29	23	36	5	15.5455	14.9691	18.7273	15.1267	0.885002	0.376156	0.561998
Epithalamus	EPI	77	60	32	21	248	45	43	74	159	44	40	43	70	67	21	89	45	138	78	121	186	36	76.6364	67.8679	81.2727	49.6268	0.844332	0.398484	0.582704
Medial habenula	MH	26	9	3	3	43	10	9	14	34	18	4	10	17	14	3	20	7	31	13	25	68	2	15.7273	13.3273	19.0909	18.4849	0.799494	0.424004	0.600843
Lateral habenula	LH	51	51	29	18	205	35	34	60	125	26	36	33	53	53	18	69	38	107	65	96	118	34	60.9091	55.822	62.1818	32.6705	0.85287	0.393731	0.579404
Hypothalamus	HY	8209	15145	8998	4421	22266	8844	10641	13961	23021	12528	13014	8297	14507	11622	5899	15001	10674	12675	15001	20081	17584	15713	12822.5	5719.15	13368.5	4089.7	1.95366	0.0507417	0.15292
Periventricular zone	PVZ	993	1826	996	434	2280	1186	1768	1861	2574	1457	1628	1133	1897	1118	730	1653	1570	1414	1934	2193	1850	1980	1545.73	617.377	1588.36	447.487	1.50451	0.132449	0.28359
Supraoptic nucleus	SO	15	17	24	0	30	19	26	27	66	35	28	32	15	28	15	36	40	18	33	42	50	47	26.1818	16.0675	32.3636	12.3229	2.45063	0.0142605	0.0583684
Accessory supraoptic group	ASO	0	1	0	1	3	0	2	2	0	1	1	2	0	1	0	1	0	3	0	3	1	3	1.36364	0.6742	1.63636	0.924416	0.52259	0.60126	0.753828
Nucleus circularis	NC	0	1	0	1	3	0	2	2	0	1	1	2	0	1	0	1	0	3	0	3	1	3	1.36364	0.6742	1.63636	0.924416	0.52259	0.60126	0.753828
Paraventricular hypothalamic nucleus	PVH	469	965	496	173	917	473	597	858	1241	659	798	356	918	510	284	806	642	549	855	1031	887	991	695.091	296.787	711.727	257.709	1.039	0.298805	0.483806
Paraventricular hypothalamic nucleus, magnocellular division	PVHm	70	154	82	25	169	76	96	134	183	118	143	64	151	97	49	175	115	76	154	180	157	167	113.636	48.2603	125.909	47.5425	2.6304	0.00852839	0.0410108
Paraventricular hypothalamic nucleus, magnocellular division, medial magnocellular part	PVHmm	26	61	25	8	56	26	55	44	52	41	55	27	51	45	24	82	47	44	51	68	36	96	40.8182	17.1512	51.9091	22.129	3.5191	0.000433016	0.00478104
Paraventricular hypothalamic nucleus, magnocellular division, posterior magnocellular part	PVHpm	44	93	57	17	113	50	41	90	131	77	88	37	100	52	25	93	68	32	103	112	121	71	72.8182	34.1755	74	34.05	0.309392	0.757023	0.872952
Paraventricular hypothalamic nucleus, magnocellular division, posterior magnocellular part, lateral zone	PVHpml	42	85	53	17	105	47	40	87	122	73	84	33	86	43	22	80	62	28	96	104	116	66	68.6364	31.5255	66.9091	32.3186	-0.474311	0.635278	0.782976
Paraventricular hypothalamic nucleus, magnocellular division, posterior magnocellular part, medial zone	PVHpmm	2	8	4	0	8	3	1	3	9	4	4	4	14	9	3	13	6	4	7	8	5	5	4.27273	2.83164	7.09091	3.64567	2.78724	0.00531589	0.0281806
Paraventricular hypothalamic nucleus, parvicellular division	PVHp	399	811	414	148	748	397	501	724	1058	541	655	292	767	413	235	631	527	473	701	851	730	824	581.455	249.92	585.818	212.469	0.644181	0.519458	0.68731
Paraventricular hypothalamic nucleus, parvicellular division, anterior parvicellular part	PVHap	175	308	169	88	308	164	183	302	468	210	238	109	277	159	95	267	192	177	273	337	279	382	237.545	103.59	231.545	91.9319	-0.399845	0.68927	0.827349
Paraventricular hypothalamic nucleus, parvicellular division, medial parvicellular part, dorsal zone	PVHmpd	174	369	181	44	318	195	231	303	420	252	320	146	352	181	117	275	233	202	335	380	317	347	255.182	105.575	262.273	91.2437	1.08938	0.275987	0.460416
Paraventricular hypothalamic nucleus, parvicellular division, periventricular part	PVHpv	50	134	64	16	122	38	87	119	170	79	97	37	138	73	23	89	102	94	93	134	134	95	88.7273	45.6269	92	37.3015	0.812555	0.416473	0.59653
Periventricular hypothalamic nucleus, anterior part	PVa	25	53	12	7	65	11	54	68	66	27	31	31	52	65	7	45	39	72	46	74	77	50	38.0909	23.662	50.7273	20.9384	2.6777	0.00741294	0.0370647
Periventricular hypothalamic nucleus, intermediate part	PVi	97	169	67	41	219	70	127	137	245	113	131	72	162	133	53	120	137	186	173	195	176	161	128.727	62.9096	142.545	45.8593	1.73176	0.083316	0.211902
Arcuate hypothalamic nucleus	ARH	387	621	397	212	1046	613	962	769	956	622	639	640	750	381	371	645	712	586	827	848	659	728	656.727	262.602	649.727	156.513	0.631852	0.527484	0.694606
Periventricular region	PVR	2688	4608	2910	1302	5929	2869	3302	4064	6491	3999	4041	2549	4513	3580	1831	4443	3433	3619	4365	5870	5352	5528	3836.64	1481.99	4098.45	1248.94	2.31432	0.0206503	0.0786676
Anterodorsal preoptic nucleus	ADP	68	108	102	46	137	73	65	97	141	89	110	48	99	80	27	132	94	83	101	148	128	127	94.1818	29.7819	97	36.7451	0.6759	0.499104	0.668511
Anteroventral preoptic nucleus	AVP	30	69	65	31	111	54	58	70	106	72	53	23	99	87	30	78	57	66	92	124	120	98	65.3636	25.6526	79.4545	32.9981	3.07903	0.00207674	0.013845
Anteroventral periventricular nucleus	AVPV	39	76	25	24	99	42	91	92	139	52	52	38	141	58	44	62	59	44	77	78	56	105	66.4545	35.9982	69.2727	30.4535	0.781376	0.434582	0.612617
Dorsomedial nucleus of the hypothalamus	DMH	566	1063	713	333	1465	734	557	883	1489	894	931	556	1068	989	439	1027	804	804	1104	1279	1204	1115	875.273	360.624	944.455	265.278	2.35873	0.0183375	0.0714027
Dorsomedial nucleus of the hypothalamus, anterior part	DMHa	347	586	333	190	759	393	301	492	783	419	458	312	596	466	227	529	443	482	616	706	527	626	460.091	185.441	502.727	140.383	2.32109	0.0202822	0.0776013
Dorsomedial nucleus of the hypothalamus, posterior part	DMHp	108	207	160	67	308	153	102	174	272	177	188	98	222	193	99	247	162	137	190	243	254	190	174.182	71.049	185	55.9017	1.7647	0.077614	0.202072
Dorsomedial nucleus of the hypothalamus, ventral part	DMHv	111	270	220	76	398	188	154	217	434	298	285	146	250	330	113	251	199	185	298	330	423	299	241	111.105	256.727	91.2952	1.62411	0.104352	0.241656
Median preoptic nucleus	MEPO	304	408	269	112	483	213	254	404	527	348	318	154	345	371	187	455	239	285	406	497	541	399	330.909	120.674	352.636	125.129	1.07682	0.281561	0.466499
Medial preoptic area	MPO	875	1598	1011	471	1951	955	938	1360	2162	1212	1347	732	1462	1069	588	1484	1046	1195	1329	1878	1724	1860	1261.82	495.441	1306.09	429.705	1.17077	0.241691	0.422
Vascular organ of the lamina terminalis	OV	16	10	11	2	24	7	24	12	11	20	9	15	15	32	6	21	20	35	13	34	18	31	13.2727	7.0013	21.8182	9.74493	4.43881	9.04588e-06	0.000318415
Posterodorsal preoptic nucleus	PD	4	6	3	2	6	3	5	2	2	4	4	2	6	7	0	3	3	5	6	5	6	0	3.72727	1.48936	4.09091	2.16585	0.431395	0.666181	0.808606
Parastrial nucleus	PS	26	37	27	15	51	31	29	42	74	26	37	23	41	28	11	34	28	24	34	61	30	48	35.9091	15.8206	32.9091	13.4123	-1.19958	0.230303	0.408601
Periventricular hypothalamic nucleus, posterior part	PVp	96	169	162	74	285	202	192	191	397	281	264	168	181	241	74	223	157	152	217	368	325	266	210.273	92.074	215.636	83.3238	0.741949	0.458118	0.632879
Periventricular hypothalamic nucleus, preoptic part	PVpo	171	359	164	41	396	137	262	288	485	258	244	150	295	250	133	268	277	337	285	392	355	380	255	126.46	283.818	84.3028	2.17611	0.0295467	0.103179
Subparaventricular zone	SBPV	243	358	245	96	412	186	255	333	440	306	302	217	324	209	140	344	291	241	325	474	407	436	288.727	99.0708	309.818	103.262	1.60853	0.107719	0.246216
Suprachiasmatic nucleus	SCH	205	288	100	48	451	218	535	266	463	407	336	400	393	92	122	288	318	279	347	503	395	617	301.545	154.229	341.273	151.228	1.84132	0.0655745	0.179678
Subfornical organ	SFO	35	23	0	2	8	2	3	4	8	0	3	2	17	38	10	4	6	22	2	6	3	12	8.18182	10.907	11.0909	11.0132	1.33252	0.182688	0.344991
Ventrolateral preoptic nucleus	VLPO	10	36	13	5	50	12	34	20	47	30	31	21	27	29	20	20	34	47	27	23	40	34	26.1818	15.2304	29.2727	8.74175	1.43367	0.151667	0.303622
Hypothalamic medial zone	MEZ	1972	3761	2179	1211	4783	1927	1963	3295	5160	2642	3023	1885	3455	2880	1493	3529	2293	2732	3611	4621	3626	3305	2901.45	1252.63	3039.09	897.567	2.04435	0.0409192	0.130467
Anterior hypothalamic nucleus	AHN	741	1161	649	402	1441	615	648	1015	1596	915	943	581	1163	817	501	1098	797	745	1011	1434	1179	1183	920.545	365.635	955.364	288.539	1.4901	0.136199	0.286735
Anterior hypothalamic nucleus, anterior part	AHNa	124	287	109	72	370	127	164	222	340	232	245	87	213	144	95	266	156	222	215	345	299	260	208.364	97.9278	209.273	82.2072	0.46056	0.645115	0.78957
Anterior hypothalamic nucleus, central part	AHNc	481	720	452	269	835	387	383	638	985	543	562	399	765	526	336	662	496	382	626	828	709	736	568.636	212.427	587.727	169.222	1.27931	0.200788	0.36888
Anterior hypothalamic nucleus, posterior part	AHNp	136	154	88	61	236	101	101	155	271	140	136	95	185	147	70	170	145	141	170	261	171	187	143.545	62.1922	158.364	49.9265	2.1051	0.0352826	0.118507
Mammillary body	MBO	128	263	230	103	485	147	142	268	500	214	247	114	239	251	156	363	160	339	292	411	439	228	247.909	133.657	272	107.149	1.64578	0.0998093	0.236154
Lateral mammillary nucleus	LM	1	1	10	0	14	3	3	6	9	5	6	0	4	7	4	6	2	3	4	11	18	1	5.36364	4.22546	5.54545	5.04705	0.123217	0.901935	0.9609
Medial mammillary nucleus	MM	21	29	21	16	56	13	12	39	68	31	25	9	17	21	13	47	23	76	29	71	59	42	30.0909	17.8855	37	23.5839	1.08878	0.276249	0.460416
Medial mammillary nucleus, median part	Mmme	0	0	1	1	4	0	0	0	3	0	2	0	0	1	0	1	0	2	0	0	3	1	1.54545	1.03573	1.27273	0.64667	-0.539233	0.589726	0.74612
Supramammillary nucleus	SUM	97	206	179	78	378	119	108	210	377	150	195	89	187	195	128	284	125	234	221	297	311	172	190.636	102.795	203.909	73.7041	1.46367	0.143283	0.29668
Supramammillary nucleus, lateral part	SUMl	34	102	72	23	193	65	38	95	193	62	101	31	78	85	51	133	37	116	104	166	163	82	88.9091	57.9283	95.0909	46.4596	1.01359	0.310777	0.495442
Supramammillary nucleus, medial part	SUMm	63	104	107	55	185	54	70	115	184	88	94	58	109	110	77	151	88	118	117	131	148	90	101.727	45.9654	108.818	28.8819	1.52317	0.127716	0.275466
Tuberomammillary nucleus	TM	9	27	20	9	37	12	19	13	46	28	21	16	31	28	11	26	10	26	38	32	51	13	21.9091	11.8106	25.6364	12.5799	1.53826	0.123984	0.270226
Tuberomammillary nucleus, dorsal part	TMd	7	22	19	5	29	11	19	10	37	15	18	12	29	27	8	23	7	22	37	30	29	12	17.4545	9.53272	21.4545	10.1525	1.95803	0.0502269	0.152413
Tuberomammillary nucleus, ventral part	TMv	2	5	1	4	8	1	0	3	9	13	3	4	2	1	3	3	3	4	1	2	22	1	4.54545	3.90803	4.18182	6.01362	-0.480233	0.631062	0.782976
Medial preoptic nucleus	MPN	261	629	316	189	626	274	322	532	717	378	416	257	662	306	253	494	356	312	590	591	457	655	423.636	175.751	448.455	159.086	1.63176	0.102729	0.239158
Medial preoptic nucleus, central part	MPNc	1	13	4	0	9	4	7	6	13	6	4	5	17	5	4	5	1	6	12	11	1	5	6.18182	4.11869	6.54545	4.86546	0.338057	0.73532	0.859338
Medial preoptic nucleus, lateral part	MPNl	89	233	100	89	248	93	105	181	235	144	145	75	238	149	95	188	135	109	185	194	171	226	151.091	63.2004	160.455	52.8401	1.43316	0.151811	0.303622
Medial preoptic nucleus, medial part	MPNm	163	372	210	99	362	172	203	337	464	223	263	171	391	146	153	288	218	196	387	374	275	415	260.727	109.858	274	103.629	1.14638	0.251639	0.432504
Dorsal premammillary nucleus	PMd	15	59	61	21	69	43	29	32	95	50	46	31	37	63	23	49	25	55	50	75	69	24	47.2727	23.2426	45.5455	18.7689	-0.235686	0.813676	0.905228
Ventral premammillary nucleus	PMv	22	174	114	22	74	62	33	56	99	112	75	81	91	117	27	62	101	52	54	132	92	70	76.6364	45.9897	79.9091	30.7781	1.13778	0.255213	0.436091
Paraventricular hypothalamic nucleus, descending division	PVHd	52	80	38	17	113	57	42	73	107	40	61	44	82	59	28	88	68	56	75	133	78	64	61.8182	29.4646	70.4545	27.0568	2.42961	0.0151151	0.0615802
Paraventricular hypothalamic nucleus, descending division, dorsal parvicellular part	PVHdp	17	17	11	3	29	23	10	30	36	14	20	17	31	10	8	18	22	11	26	43	25	25	19.0909	9.8026	21.4545	10.27	1.23146	0.21815	0.390983
Paraventricular hypothalamic nucleus, descending division, forniceal part	PVHf	1	5	5	0	17	7	5	7	6	4	3	6	7	5	4	10	8	8	8	10	8	4	5.54545	4.3212	7.09091	2.11918	1.44374	0.148812	0.299668
Paraventricular hypothalamic nucleus, descending division, lateral parvicellular part	PVHlp	26	36	18	11	49	21	13	21	51	16	24	14	28	36	9	39	18	31	36	54	35	17	26	13.6602	28.8182	13.2425	1.11201	0.266133	0.448642
Paraventricular hypothalamic nucleus, descending division, medial parvicellular part, ventral zone	PVHmpv	8	22	4	3	18	6	14	15	14	6	14	7	16	8	7	21	20	6	5	26	10	18	11.2727	6.19824	13.0909	7.31375	1.17831	0.238672	0.420062
Ventromedial hypothalamic nucleus	VMH	171	440	154	105	536	187	286	451	526	260	312	218	329	307	128	405	278	309	549	419	293	448	311.636	154.394	334.818	115.571	1.96187	0.0497772	0.152097
Ventromedial hypothalamic nucleus, anterior part	VMHa	7	9	5	7	19	5	14	16	23	11	10	7	9	11	13	19	8	7	12	18	8	10	11.4545	5.90531	11.0909	4.15823	-0.253991	0.799503	0.895117
Ventromedial hypothalamic nucleus, central part	VMHc	56	131	53	23	160	66	100	151	204	85	99	69	61	110	27	138	93	91	180	133	105	177	102.545	54.1874	107.636	47.2086	0.877318	0.380314	0.566288
Ventromedial hypothalamic nucleus, dorsomedial part	VMHdm	37	117	40	15	180	71	78	132	167	77	89	54	99	117	27	132	108	128	180	168	86	176	91.1818	53.0242	115.909	48.8046	3.50177	0.000462175	0.00495992
Ventromedial hypothalamic nucleus, ventrolateral part	VMHvl	71	183	56	60	177	45	94	152	132	87	114	88	160	69	61	116	69	83	177	100	94	85	106.455	48.8781	100.182	37.3117	-0.946248	0.344022	0.524679
Posterior hypothalamic nucleus	PH	582	955	617	352	1439	542	461	868	1520	673	923	559	852	960	377	970	508	864	990	1426	1019	633	812	380.558	832.545	295.931	0.82517	0.409275	0.591399
Hypothalamic lateral zone	LZ	1542	3098	1765	884	6819	1713	2103	2964	5947	2910	2655	1591	2957	2752	1065	3665	1872	3314	3237	4866	4742	2627	2945.45	1842.94	2971.64	1196.2	1.2445	0.213316	0.386252
Lateral hypothalamic area	LHA	563	1347	733	346	3032	663	718	1135	2612	1373	1131	481	1240	1221	441	1646	723	1570	1410	2004	2130	1010	1241.18	852.391	1261.45	566.427	1.15173	0.249431	0.430391
Lateral preoptic area	LPO	509	868	564	315	1366	506	541	784	1272	722	724	432	802	633	280	965	550	648	660	1208	1078	802	742.818	324.504	732.545	275.653	-0.0970976	0.922649	0.977053
Preparasubthalamic nucleus	PST	3	2	0	2	14	3	3	3	11	8	0	0	5	6	0	5	0	7	5	6	6	2	4.63636	4.36515	4.09091	2.34327	-0.612472	0.540226	0.707262
Parasubthalamic nucleus	PSTN	33	47	30	20	118	30	24	33	53	52	41	17	38	53	37	72	22	46	40	52	41	27	43.7273	26.9224	40.4545	15.5136	-0.49291	0.622076	0.774296
Retrochiasmatic area	RCH	64	161	82	41	286	100	237	223	255	158	151	157	153	61	55	170	112	152	195	222	200	247	159.818	82.4291	156.727	61.2145	0.305026	0.760346	0.873483
Subthalamic nucleus	STN	14	48	17	8	99	21	23	34	70	40	40	9	20	43	14	42	9	54	46	45	66	23	37.6364	27.0158	33.7273	19.4941	-0.537444	0.590961	0.74612
Tuberal nucleus	TU	109	310	188	55	487	206	408	360	557	325	322	291	350	213	125	316	303	265	494	374	388	375	302.455	153.398	317.636	97.6343	1.58148	0.113768	0.257368
Zona incerta	ZI	247	315	151	97	1417	184	149	392	1117	232	246	204	349	522	113	449	153	572	387	955	833	141	413.364	435.031	425.273	280.536	0.944072	0.345133	0.525462
Fields of Forel	FF	6	2	1	2	42	1	1	5	13	6	1	3	5	13	0	4	0	8	1	15	20	1	7.27273	12.0838	6.54545	6.63873	0.461931	0.644131	0.78957
Midbrain	MB	5655	6977	5562	2375	17842	4158	4778	6939	16798	5330	5422	4680	7307	10334	2147	8198	4299	10593	7272	13715	11503	4620	7439.64	5049.64	7697.09	3571.35	0.806307	0.420066	0.598152
Midbrain, sensory related	MBsen	2301	2526	2404	822	6704	1318	1709	2109	6876	2178	2153	1990	3008	4243	670	2886	1801	3987	2415	5564	4203	1651	2827.27	2022.62	2947.09	1434.27	0.937754	0.348371	0.529272
Superior colliculus, sensory related	SCs	1168	1155	928	253	2661	564	850	787	2401	769	974	919	1182	2000	376	1199	877	1524	681	2334	1928	810	1137.27	737.691	1257.27	617.162	1.4998	0.133666	0.28445
Superior colliculus, optic layer	SCop	126	177	150	31	606	90	147	142	460	132	174	110	216	322	57	190	99	358	169	383	372	139	203.182	171.162	219.545	119.376	1.41866	0.155997	0.307587
Superior colliculus, superficial gray layer	SCsg	685	613	603	150	1739	359	490	497	1557	512	636	526	713	1304	229	826	552	955	408	1463	1237	502	712.818	487.124	792.273	402.648	1.54961	0.121236	0.267388
Superior colliculus, zonal layer	SCzo	357	365	175	72	316	115	213	148	384	125	164	283	253	374	90	183	226	211	104	488	319	169	221.273	113.241	245.455	117.352	1.15683	0.247341	0.427906
Inferior colliculus	IC	1117	1327	1443	556	3915	728	821	1273	4388	1357	1139	1056	1792	2187	279	1625	901	2406	1672	3163	2206	826	1642.18	1275.96	1646.64	833.775	0.395086	0.69278	0.827349
Inferior colliculus, central nucleus	ICc	272	585	643	94	1747	362	386	589	2092	629	600	309	766	886	93	728	314	1051	769	1500	985	446	727.182	619.099	713.364	402.716	0.699061	0.484514	0.657982
Inferior colliculus, dorsal nucleus	ICd	486	347	319	255	592	179	214	310	652	273	253	395	467	393	102	356	328	422	386	645	403	243	352.727	155.837	376.364	134.054	0.758984	0.447862	0.620659
Inferior colliculus, external nucleus	ICe	359	395	481	207	1576	187	221	374	1644	455	286	352	559	908	84	541	259	933	517	1018	818	137	562.273	527.302	556.909	328.335	0.272134	0.785519	0.887057
Nucleus of the brachium of the inferior colliculus	NB	7	8	1	5	48	4	1	10	32	10	11	3	1	20	3	25	6	20	5	27	33	4	12.4545	14.487	13.3636	11.7241	0.254935	0.798774	0.895117
Nucleus sagulum	SAG	0	0	0	0	7	0	0	0	1	1	0	0	1	0	0	0	0	0	0	2	3	0	1.54545	1.80907	1.27273	0.64667	-0.53922	0.589735	0.74612
Parabigeminal nucleus	PBG	0	0	0	1	0	1	0	0	0	0	0	0	0	1	0	0	0	0	1	1	0	0	1	0	1	0	0	1	1
Midbrain trigeminal nucleus	MEV	9	36	32	7	73	21	37	39	54	41	29	12	32	35	12	37	17	37	56	37	33	11	34.3636	18.8641	29	14.2408	-1.93912	0.0524869	0.156042
Midbrain, motor related	MBmot	2891	4064	2869	1279	9822	2541	2740	4327	8647	2794	2932	2334	3819	5460	1338	4757	2239	5851	4309	7291	6375	2605	4082.36	2678.64	4216.18	1926.79	0.768176	0.442382	0.618913
Substantia nigra, reticular part	SNr	77	94	42	42	127	20	32	55	187	40	38	91	150	122	25	72	58	46	65	116	76	49	68.5455	50.2003	79.0909	37.4205	1.89041	0.058703	0.166641
Ventral tegmental area	VTA	37	94	48	31	277	41	33	117	183	75	69	40	65	90	33	106	31	128	80	161	158	32	91.3636	76.6241	84	49.2829	-0.0922726	0.926481	0.979932
Midbrain reticular nucleus, retrorubral area	RR	18	46	45	12	260	38	28	91	149	64	68	16	28	95	22	91	16	121	73	115	179	27	74.4545	72.5677	71.1818	54.1439	-0.105204	0.916214	0.971407
Midbrain reticular nucleus	MRN	122	91	96	38	1106	70	102	273	600	181	150	65	108	231	36	258	44	619	226	458	537	87	257.182	321.65	242.636	207.699	0.069633	0.944486	0.994196
Midbrain reticular nucleus, magnocellular part, general	MRNmg	1	0	1	0	0	0	0	0	0	1	1	0	0	0	1	0	0	0	0	0	0	0	1	0	1	0	0	1	1
Superior colliculus, motor related	SCm	592	783	616	205	3290	456	591	957	2712	624	557	456	716	1544	278	1235	380	1718	1149	1964	1851	649	1034.82	997.869	1085.45	621.895	1.25638	0.208978	0.381537
Superior colliculus, motor related, deep gray layer	SCdg	185	299	215	75	972	155	219	377	694	212	170	181	238	466	111	389	120	544	433	608	523	234	324.818	270.052	349.727	179.046	1.45535	0.145571	0.298608
Superior colliculus, motor related, deep white layer	SCdw	5	9	1	0	43	4	9	13	30	9	4	4	6	10	6	13	4	19	24	14	41	9	11.6364	13.155	13.6364	11.0569	1.38857	0.164963	0.321233
Superior colliculus, motor related, intermediate white layer	SCiw	76	120	64	26	301	39	42	79	256	55	45	61	57	172	37	106	33	158	84	252	184	55	100.273	92.2281	109	72.0847	1.05449	0.291657	0.475294
Superior colliculus, motor related, intermediate gray layer	SCig	326	355	336	104	1974	258	321	488	1732	348	338	210	415	896	124	727	223	997	608	1090	1103	351	598.182	629.251	613.091	370.091	1.11084	0.266636	0.448642
Superior colliculus, motor related, intermediate gray layer, sublayer a	SCig-a	48	35	37	12	367	28	46	56	249	61	58	21	51	146	11	91	17	238	56	178	242	29	90.6364	111.574	98.1818	88.2506	0.368655	0.712385	0.843317
Superior colliculus, motor related, intermediate gray layer, sublayer b	SCig-b	72	37	35	19	478	27	50	92	263	67	68	43	39	178	21	105	34	215	116	267	305	40	109.818	139.261	123.909	102.168	1.15643	0.247504	0.427906
Superior colliculus, motor related, intermediate gray layer, sublayer c	SCig-c	35	34	39	16	292	24	24	83	164	34	19	25	34	105	12	69	25	127	88	162	118	32	69.4545	85.3304	72.4545	50.6505	1.23538	0.216688	0.389679
Periaqueductal gray	PAG	1940	2824	1926	901	4122	1855	1851	2688	4408	1712	1953	1589	2631	3084	904	2833	1629	2924	2505	4091	3152	1681	2380	1058.8	2456.64	916.032	0.630972	0.528059	0.694606
Precommissural nucleus	PRC	100	127	64	55	178	73	61	80	171	57	86	59	100	121	36	103	84	95	112	161	133	59	95.6364	44.3402	96.6364	36.0812	0.216855	0.828321	0.913819
Interstitial nucleus of Cajal	INC	0	0	0	0	13	0	0	2	3	1	0	1	0	6	0	3	0	1	0	9	2	0	2.36364	3.58532	2.45455	2.65946	0.288265	0.773144	0.882447
Nucleus of Darkschewitsch	ND	15	5	11	7	30	3	3	8	21	1	4	9	8	20	3	5	12	6	7	28	13	4	9.81818	8.94224	10.4545	7.58108	0.671765	0.501734	0.669993
Pretectal region	PRT	94	98	82	35	525	45	80	103	277	84	75	60	76	209	33	126	55	208	142	266	301	47	136.182	143.686	138.455	94.4324	0.601597	0.547443	0.713703
Anterior pretectal nucleus	APN	12	14	10	5	129	4	5	10	62	17	12	10	7	42	4	24	13	32	18	46	69	3	25.4545	37.943	24.3636	20.925	0.779317	0.435793	0.612617
Medial pretectal area	MPT	29	47	19	9	117	16	37	35	75	32	32	19	39	45	14	26	19	58	54	65	79	18	40.7273	30.7542	39.6364	22.2003	0.246496	0.805298	0.90046
Nucleus of the optic tract	NOT	3	6	9	0	60	3	6	9	29	3	5	4	8	18	1	12	5	24	8	26	24	7	12.1818	17.5944	12.4545	8.99293	1.26728	0.205053	0.37515
Nucleus of the posterior commissure	NPC	43	28	34	18	132	18	15	33	89	22	17	24	18	73	9	34	14	57	50	102	99	14	40.8182	36.799	44.9091	34.0983	0.397744	0.690819	0.827349
Olivary pretectal nucleus	OP	1	3	5	1	53	2	16	12	12	8	7	1	3	20	1	22	4	30	8	21	20	3	10.9091	14.822	12.0909	10.5684	1.07851	0.280807	0.466246
Posterior pretectal nucleus	PPT	6	0	5	2	34	2	1	4	10	2	2	2	1	11	4	8	0	7	4	6	10	2	6.27273	9.58218	5.09091	3.56243	0.0374805	0.970102	1
Cuneiform nucleus	CUN	5	24	9	8	52	5	14	25	54	6	14	4	24	35	5	15	14	40	35	38	54	13	19.6364	17.8957	25.1818	16.2531	1.52155	0.128122	0.275666
Red nucleus	RN	0	1	0	2	7	0	0	0	4	0	0	0	0	1	0	1	0	4	0	3	7	0	1.90909	1.92117	2	1.94936	0.152502	0.878791	0.941944
Oculomotor nucleus	III	1	0	0	1	16	2	1	2	10	0	0	0	0	11	0	0	2	9	3	21	10	4	3.36364	4.96533	5.81818	6.35324	1.94846	0.0513602	0.154256
Edinger-Westphal nucleus	EW	2	6	4	2	15	6	5	16	43	8	3	10	16	32	0	18	8	27	26	45	33	10	10	11.9331	20.5455	13.2088	5.23125	1.6837e-07	1.64629e-05
Trochlear nucleus	IV	3	2	1	2	4	2	1	0	4	0	2	1	5	5	2	1	2	0	3	5	0	6	2.09091	1.13618	2.90909	1.97254	1.21627	0.223883	0.39882
Ventral tegmental nucleus	VTN	0	0	0	0	12	0	1	0	10	0	0	0	0	1	0	1	0	5	2	6	9	0	2.81818	4.06984	2.63636	2.76668	0.123276	0.901888	0.9609
Anterior tegmental nucleus	AT	0	0	0	0	5	1	1	0	4	0	2	0	0	0	0	0	0	2	0	2	5	0	1.72727	1.42063	1.54545	1.21356	-0.333415	0.738821	0.862285
Lateral terminal nucleus of the accessory optic tract	LT	0	1	0	0	4	0	0	0	2	0	1	2	0	0	0	0	0	0	0	0	3	0	1.36364	0.924416	1.27273	0.64667	-0.185711	0.852671	0.924077
Midbrain, behavioral state related	MBsta	141	205	184	101	572	161	193	289	692	216	210	136	263	362	87	264	100	351	301	461	524	202	269.455	187.295	277.364	141.93	0.500652	0.616616	0.769677
Substantia nigra, compact part	SNc	15	32	31	7	67	16	23	40	107	30	24	13	24	45	14	49	11	50	49	62	66	23	35.6364	28.4404	36.9091	20.3296	0.759933	0.447295	0.620659
Pedunculopontine nucleus	PPN	5	10	25	7	172	17	30	64	132	34	42	4	15	25	7	34	11	97	41	57	114	19	48.9091	54.4967	38.5455	36.8032	-0.78003	0.435373	0.612617
Midbrain raphÈ nuclei	RAmb	121	163	128	87	333	128	140	185	453	152	144	119	224	292	66	181	78	204	211	342	344	160	184.909	109.181	201.909	95.6028	0.864954	0.387064	0.573428
Interfascicular nucleus raphÈ	IF	0	2	0	0	8	1	1	4	9	0	1	0	2	1	0	2	0	0	1	0	3	0	2.72727	3.00303	1.36364	0.6742	-2.25755	0.0239737	0.0882713
Interpeduncular nucleus	IPN	57	15	10	32	45	9	9	17	51	13	16	17	33	29	7	10	16	23	26	57	28	17	24.9091	18.0967	23.9091	13.6488	0.276091	0.782478	0.887057
Rostral linear nucleus raphÈ	RL	1	1	1	1	10	1	1	0	4	0	0	3	2	5	0	5	0	5	8	7	10	0	2.09091	2.77325	4.36364	3.07482	2.93593	0.00332544	0.020182
Central linear nucleus raphÈ	CLI	5	15	7	2	46	5	12	16	37	3	5	12	17	36	10	11	6	16	20	22	40	14	13.9091	14.5565	18.5455	10.6711	2.11399	0.0345162	0.117275
Dorsal nucleus raphÈ	DR	58	130	110	52	224	112	117	148	352	136	122	87	170	221	49	153	56	160	156	256	263	129	141.909	83.1534	154.545	72.671	1.07428	0.282696	0.466499
Hindbrain	HB	2508	1779	1700	1946	9159	1334	1737	3198	8173	2409	1968	8394	1868	2683	594	3155	3787	4403	2948	6521	5411	1681	3264.64	2725.45	3767.73	2287.95	1.01959	0.307922	0.492957
Pons	P	1934	1239	1065	1257	4831	854	897	1584	3801	1366	1171	1924	1261	1522	391	1906	1137	2479	1533	3337	2750	913	1818.09	1292.13	1741.18	858.206	-0.049874	0.960223	1
Pons, sensory related	P-sen	67	82	85	68	486	83	85	140	424	153	127	95	97	143	35	139	74	335	118	446	304	77	163.636	147.56	169.364	131.45	0.308265	0.757881	0.872952
Nucleus of the lateral lemniscus	NLL	5	1	14	5	107	9	8	23	105	38	20	2	11	20	3	16	6	99	29	51	70	2	30.4545	38.7772	28.0909	32.0826	-0.281551	0.778288	0.88602
Nucleus of the lateral lemniscus, dorsal part	NLLd	1	1	2	0	9	4	3	3	11	4	1	1	4	0	0	0	1	11	2	3	4	1	3.63636	3.38446	2.72727	3.00303	-1.06541	0.286692	0.468939
Nucleus of the lateral lemniscus, horizontal part	NLLh	0	0	0	0	9	0	0	1	9	0	0	0	0	2	0	0	0	11	5	7	3	1	2.45455	3.23616	3.09091	3.30014	0.841329	0.400163	0.583019
Nucleus of the lateral lemniscus, ventral part	NLLv	4	0	12	5	89	5	5	19	85	34	19	1	7	18	3	16	5	77	22	41	63	0	25.2727	31.9909	23.0909	26.1972	-0.320465	0.748616	0.868074
Principal sensory nucleus of the trigeminal	PSV	11	5	8	10	58	9	16	28	66	27	21	6	7	15	7	14	11	42	13	47	28	10	23.5455	20.5493	18.1818	14.3723	-1.39006	0.164509	0.321233
Parabrachial nucleus	PB	34	69	52	14	199	50	45	67	184	64	71	18	63	100	25	81	43	110	57	265	142	49	77.1818	59.0742	86.6364	69.9304	0.748435	0.454198	0.62845
Kolliker-Fuse subnucleus	KF	1	3	4	0	33	5	5	9	26	12	17	1	11	11	2	4	8	10	10	27	29	7	10.5455	10.643	10.9091	9.14827	0.629736	0.528867	0.694632
Parabrachial nucleus, lateral division	PBl	30	62	41	14	146	44	36	50	141	44	48	12	51	83	22	74	33	89	36	214	107	38	59.6364	43.2071	69	56.7609	0.680758	0.496024	0.667328
Parabrachial nucleus, lateral division, central lateral part	PBlc	9	22	4	2	71	23	12	14	64	5	17	3	13	33	11	34	14	36	13	109	41	16	22.0909	23.5306	29.3636	29.2208	1.55501	0.119944	0.266132
Parabrachial nucleus, lateral division, dorsal lateral part	PBld	1	5	8	1	5	4	3	4	9	4	1	1	6	10	0	7	0	4	1	12	9	1	4.09091	2.66288	4.81818	4.1909	0.808542	0.418778	0.597285
Parabrachial nucleus, lateral division, external lateral part	PBle	7	13	6	1	18	5	3	6	11	7	6	2	8	7	1	5	10	11	7	16	15	6	7.54545	4.78254	8	4.75395	0.365324	0.714869	0.843317
Parabrachial nucleus, lateral division, superior lateral part	PBls	10	20	20	9	48	10	14	23	45	27	21	5	22	26	8	26	5	33	13	65	37	11	22.4545	13.2617	22.8182	17.8763	-0.17337	0.86236	0.932281
Parabrachial nucleus, lateral division, ventral lateral part	PBlv	3	2	3	1	4	2	4	3	12	1	3	1	2	7	2	2	4	5	2	12	5	4	3.45455	3.0121	4.18182	3.15652	0.873526	0.382376	0.568397
Parabrachial nucleus, medial division	PBm	3	4	7	0	20	1	4	8	17	8	6	5	1	6	1	3	2	11	11	24	6	4	7.18182	6.14521	6.72727	6.69464	-0.41887	0.675311	0.816311
Parabrachial nucleus, medial division, external medial part	PBme	1	0	0	0	0	0	0	0	1	0	0	0	0	0	0	0	0	0	0	1	0	0	1	0	1	0	0	1	1
Parabrachial nucleus, medial division, medial medial part	PBmm	2	4	7	0	20	1	4	8	16	8	6	5	1	6	1	3	2	11	11	23	6	4	7	6.0663	6.63636	6.43852	-0.323564	0.746268	0.868074
Superior olivary complex	SOC	17	7	11	39	122	15	15	22	69	24	15	69	16	8	0	28	14	84	19	83	64	16	32.3636	34.4072	36.5455	31.6682	0.41408	0.678816	0.818332
Superior olivary complex, periolivary region	POR	17	6	11	39	100	14	14	18	52	22	13	64	15	7	0	27	11	80	15	62	55	16	27.8182	27.4365	32.0909	27.6458	0.376679	0.706412	0.837794
Superior olivary complex, medial part	SOCm	0	0	0	0	8	0	0	2	3	0	0	4	1	0	0	0	2	1	0	12	0	0	1.90909	2.11918	2.36364	3.32484	0.542388	0.587551	0.74612
Superior olivary complex, lateral part	SOCl	0	1	0	0	14	1	1	2	13	2	2	0	0	1	0	0	1	3	3	9	8	0	3.54545	4.94699	2.72727	2.96954	-0.66758	0.504401	0.672535
Pons, motor related	P-mot	405	517	441	172	2346	290	335	715	1858	515	479	401	431	641	207	727	209	1140	684	1494	1074	320	733.909	699.187	666.182	417.862	0.0891842	0.928935	0.981348
Barrington's nucleus	B	18	59	23	16	62	46	42	50	77	27	42	30	47	42	12	37	14	48	36	79	68	36	42	19.5755	40.8182	20.0391	-0.315059	0.752716	0.870421
Dorsal tegmental nucleus	DTN	5	16	23	7	27	6	6	13	25	2	8	11	20	33	7	10	9	12	10	33	27	10	12.5455	8.89228	16.5455	9.95353	1.96246	0.0497094	0.152097
Pontine central gray	PCG	129	300	235	82	459	172	207	261	473	244	267	147	254	254	91	196	99	287	254	556	415	185	257.182	121.166	248.909	137.148	-0.642895	0.520292	0.68731
Pontine gray	PG	241	128	144	63	1377	51	50	304	971	146	89	208	97	251	93	423	80	579	339	451	366	70	324	437.054	268.818	175.264	0.820897	0.411705	0.593786
Pontine reticular nucleus, caudal part	PRNc	6	6	12	2	294	10	25	74	189	72	61	2	9	28	4	49	6	167	31	278	149	16	68.2727	92.8494	67.1818	90.7004	-0.195053	0.845351	0.92182
Supragenual nucleus	SG	0	0	0	0	0	2	1	0	0	0	1	0	0	1	0	1	0	0	0	2	2	2	1.09091	0.301511	1.27273	0.467099	0.392425	0.694744	0.827349
Supratrigeminal nucleus	SUT	0	0	0	0	9	1	0	3	18	3	3	0	1	5	0	1	0	3	6	18	9	0	3.81818	5.26912	4.27273	5.29322	0.530141	0.596014	0.750347
Tegmental reticular nucleus	TRN	5	2	1	1	88	1	1	4	52	7	1	1	2	21	0	7	1	25	3	31	26	0	14.8182	28.516	10.8182	12.1722	0.476672	0.633596	0.782976
Motor nucleus of trigeminal	V	1	6	3	1	30	1	3	6	53	14	7	2	1	6	0	3	0	19	5	46	12	1	11.3636	16.2066	8.81818	13.5781	-1.01922	0.308098	0.492957
Pons, behavioral state related	P-sat	131	378	274	88	1028	221	273	506	844	458	431	186	317	442	80	319	147	613	401	851	930	213	421.091	289.21	409	281.277	-0.277148	0.781666	0.887057
Superior central nucleus raphÈ	CS	17	41	47	11	278	17	21	113	177	62	52	24	99	128	17	77	27	133	94	156	310	31	76	83.3211	99.6364	85.105	1.99039	0.0465477	0.145255
Superior central nucleus raphÈ, lateral part	CSl	0	4	3	1	61	2	1	18	23	11	6	2	4	17	1	10	0	26	13	17	51	3	11.9091	17.8967	13.1818	14.9788	0.800897	0.423191	0.600659
Superior central nucleus raphÈ, medial part	CSm	17	37	44	10	217	15	20	95	154	51	46	22	95	111	16	67	27	107	81	139	259	28	64.1818	65.9952	86.5455	70.7875	2.12117	0.0339072	0.116102
Locus ceruleus	LC	42	156	92	20	166	78	104	166	123	175	163	51	67	66	22	85	28	86	122	161	102	74	116.818	54.0256	78.5455	40.1954	-4.60812	4.06321e-06	0.000155462
Laterodorsal tegmental nucleus	LDT	46	119	68	31	113	67	89	62	173	73	68	66	89	137	22	70	50	138	79	223	137	52	82.6364	39.5608	96.6364	57.1774	1.27978	0.200623	0.36888
Nucleus incertus	NI	9	25	40	12	84	28	21	33	70	30	41	36	37	61	11	24	22	43	34	103	135	33	35.7273	22.9351	49	37.5287	1.71154	0.0869815	0.218073
Pontine reticular nucleus	PRNr	10	14	18	11	299	16	21	87	220	75	59	6	21	35	6	45	11	146	44	116	169	10	75.4545	96.5851	55.3636	59.6125	-0.970694	0.331701	0.514809
Nucleus raphÈ pontis	RPO	0	0	0	0	1	0	0	0	1	0	0	0	0	0	0	0	0	3	0	2	3	0	1	0	1.45455	0.8202	0.965031	0.334529	0.517374
Subceruleus nucleus	SLC	1	5	1	0	30	7	6	22	35	24	22	0	2	5	1	3	2	25	9	24	22	1	14	12.7515	8.63636	9.95262	-1.97844	0.0478793	0.148883
Sublaterodorsal nucleus	SLD	6	18	8	3	57	8	11	23	45	19	26	3	2	10	1	15	7	39	19	66	52	12	20.3636	17.0192	20.5455	21.9789	-0.769527	0.44158	0.618775
Medulla	MY	574	540	635	689	4328	480	840	1614	4372	1043	797	6470	607	1161	203	1249	2650	1924	1415	3184	2661	768	1446.55	1469.41	2026.55	1747.51	1.31168	0.189629	0.352054
Medulla, sensory related	MY-sen	218	190	306	160	1796	194	370	525	1254	476	338	602	276	557	105	490	459	852	663	1133	959	332	529.727	520.12	584.364	305.518	1.92763	0.0539007	0.157062
Area postrema	AP	2	6	4	1	3	1	3	3	0	3	0	7	1	3	2	4	2	1	3	4	2	0	2.54545	1.57249	2.72727	1.79393	0.262632	0.792835	0.891053
Cochlear nuclei	CN	108	32	55	115	409	36	161	65	268	168	91	161	58	144	10	117	237	351	294	224	233	41	137.091	113.691	170	108.564	0.893775	0.371442	0.557798
Granular lamina of the cochlear nuclei	CNlam	0	0	0	1	27	3	7	0	6	10	6	3	0	8	0	6	2	20	11	3	22	0	5.81818	7.69179	7.09091	7.59545	0.889519	0.373724	0.559316
Cochlear nucleus, subpedunclular granular region	CNspg	0	0	1	0	7	0	1	1	2	5	0	0	0	1	0	2	1	6	5	7	5	3	2	2.04939	3	2.32379	1.48824	0.136689	0.287079
Dorsal cochlear nucleus	DCO	7	6	37	57	217	20	67	32	67	94	50	15	13	68	7	54	55	174	119	108	110	14	59.4545	58.8615	67	54.796	0.736077	0.461684	0.634917
Ventral cochlear nucleus	VCO	101	26	17	57	158	13	86	32	193	59	35	143	45	67	3	55	179	151	159	106	96	24	70.6364	59.1934	93.4545	59.2256	1.03647	0.299981	0.484374
Dorsal column nuclei	DCN	0	3	1	1	28	7	3	0	4	3	2	1	11	4	0	0	14	9	3	5	5	4	4.90909	7.86708	5.27273	4.31488	1.18304	0.236795	0.417594
Cuneate nucleus	CU	0	3	1	1	28	7	3	0	4	3	2	0	11	4	0	0	14	8	3	5	5	3	4.90909	7.86708	5.09091	4.27679	1.0487	0.294316	0.47874
Gracile nucleus	GR	0	0	0	0	0	0	0	0	0	0	0	1	0	0	0	0	0	1	0	0	0	1	1	0	1	0	0	1	1
External cuneate nucleus	ECU	14	19	2	0	15	9	3	2	30	1	0	18	23	3	1	1	13	3	0	18	9	16	8.81818	9.63139	9.63636	8.26163	0.721523	0.470588	0.642703
Nucleus of the trapezoid body	NTB	0	0	0	0	7	1	1	0	3	2	0	9	0	0	0	0	1	9	1	3	8	2	1.81818	1.83402	3.36364	3.47197	1.93377	0.053141	0.156349
Nucleus of the solitary tract	NTS	72	121	221	40	630	119	174	273	459	215	157	113	180	271	87	191	117	282	203	597	448	209	225.545	175.53	245.273	153.665	1.67729	0.0934863	0.227259
Nucleus of the solitary tract, central part	NTSce	0	2	6	0	19	1	2	6	14	3	2	3	3	5	2	3	3	6	2	21	11	11	5.18182	5.98027	6.36364	5.85274	1.14228	0.253339	0.433731
Nucleus of the solitary tract, commissural part	NTSco	4	6	8	2	14	13	6	4	15	8	1	12	2	5	5	3	14	8	11	12	11	3	7.36364	4.80151	7.81818	4.35473	0.386946	0.698796	0.82988
Nucleus of the solitary tract, gelatinous part	NTSge	0	0	8	4	22	2	3	4	5	14	3	2	5	9	2	0	12	5	5	2	11	8	6.09091	6.45685	5.63636	3.85416	0.186689	0.851905	0.924077
Nucleus of the solitary tract, lateral part	NTSl	25	30	96	12	359	37	58	104	160	60	76	24	64	106	27	87	21	118	68	279	183	63	92.4545	98.1146	94.5455	77.5672	0.819894	0.412276	0.593786
Nucleus of the solitary tract, medial part	NTSm	43	83	103	22	216	66	105	155	265	130	75	72	106	146	51	98	67	145	117	283	232	124	114.818	73.2309	131	70.4713	2.07605	0.0378892	0.123491
Spinal nucleus of the trigeminal, caudal part	SPVC	7	4	14	0	235	15	14	74	224	39	53	186	0	60	1	84	38	92	99	87	135	31	61.8182	85.9381	74	56.1088	1.65961	0.0969927	0.232571
Spinal nucleus of the trigeminal, interpolar part	SPVI	14	4	6	2	405	6	8	94	203	38	35	106	2	60	3	78	37	90	56	137	100	27	74.0909	125.183	63.2727	43.5869	1.84381	0.0652112	0.179678
Spinal nucleus of the trigeminal, oral part	SPVO	1	1	3	1	64	0	3	14	63	7	0	1	1	12	1	15	0	15	4	58	19	2	14.4545	24.5657	11.7273	16.8231	0.355427	0.722269	0.848594
Spinal nucleus of the trigeminal, oral part, caudal dorsomedial part	SPVOcdm	0	0	0	0	14	0	0	4	8	1	0	0	0	2	1	3	0	3	0	20	5	2	3.09091	4.22976	3.63636	5.57266	0.484397	0.628104	0.780694
Spinal nucleus of the trigeminal, oral part, middle dorsomedial part, dorsal zone	SPVOmdmd	1	0	2	1	8	0	2	2	20	1	0	0	1	2	0	5	0	5	2	22	5	0	3.63636	5.80125	4.18182	6.16146	0.647257	0.517466	0.685798
Spinal nucleus of the trigeminal, oral part, middle dorsomedial part, ventral zone	SPVOmdmv	0	0	0	0	9	0	0	3	8	1	0	0	0	1	0	0	0	1	0	2	0	0	2.54545	3.0121	1.09091	0.301511	-2.56557	0.0103005	0.0468241
Spinal nucleus of the trigeminal, oral part, rostral dorsomedial part	SPVOrdm	0	1	1	0	12	0	1	0	8	0	0	0	0	2	0	3	0	2	1	5	1	0	2.63636	3.74894	1.72727	1.27208	-1.44862	0.147442	0.299515
Spinal nucleus of the trigeminal, oral part, ventrolateral part	SPVOvl	0	0	0	0	21	0	0	5	19	4	0	1	0	5	0	4	0	4	1	9	8	0	5.09091	7.51604	3.27273	3.00303	-1.165	0.244018	0.423542
Medulla, motor related	MY-mot	163	242	172	139	1880	152	236	828	1724	407	335	1229	136	375	68	535	515	847	506	1550	1331	252	570.727	640.3	667.636	503.341	1.16919	0.242327	0.422274
Abducens nucleus	VI	0	0	0	0	2	0	0	0	1	1	0	0	0	0	0	0	0	0	0	4	0	0	1.09091	0.301511	1.27273	0.904534	0.392424	0.694745	0.827349
Facial motor nucleus	VII	6	6	5	14	84	3	28	13	45	7	18	22	11	23	2	14	11	33	18	46	33	10	20.8182	24.3755	20.2727	12.8537	0.950206	0.342007	0.523056
Accessory facial motor nucleus	ACVII	0	0	0	0	2	0	0	1	0	0	0	0	0	0	0	0	0	1	0	2	0	0	1.09091	0.301511	1.09091	0.301511	0	1	1
Nucleus ambiguus	AMB	9	21	8	1	60	6	23	65	115	31	15	13	1	20	9	25	9	42	45	59	81	19	32.1818	34.6347	29.3636	24.6263	0.25574	0.798152	0.895117
Nucleus ambiguus, dorsal division	AMBd	1	0	0	0	3	2	0	7	7	1	1	0	0	1	1	1	0	1	4	10	6	0	2.36364	2.37793	2.54545	2.97871	0.272185	0.78548	0.887057
Nucleus ambiguus, ventral division	AMBv	0	0	1	0	5	2	0	6	10	5	2	0	1	2	4	4	0	9	6	6	9	4	3.18182	2.96034	4.27273	2.96954	1.32755	0.184327	0.346158
Dorsal motor nucleus of the vagus nerve	DMX	13	36	9	1	19	12	22	43	68	31	9	32	3	26	5	9	26	3	38	58	53	35	23.9091	19.3982	26.1818	19.4978	0.423371	0.672025	0.813455
Gigantocellular reticular nucleus	GRN	7	7	4	1	155	4	8	57	125	18	24	6	3	18	1	31	10	59	28	138	96	10	37.2727	53.5837	36.3636	44.1707	0.589467	0.555548	0.720149
Infracerebellar nucleus	ICB	0	0	0	0	0	0	0	0	0	0	0	0	0	1	0	0	0	0	0	0	0	0	1	0	1	0	0	1	1
Inferior olivary complex	IO	38	3	49	52	27	10	4	9	15	5	23	712	14	22	9	16	186	15	10	9	17	6	21.3636	18.0071	92.3636	212.002	1.02405	0.305813	0.491984
Intermediate reticular nucleus	IRN	18	37	15	3	389	19	35	190	335	56	47	9	11	38	10	127	37	207	101	317	210	35	104	137.669	100.182	103.782	0.598801	0.549306	0.715072
Inferior salivatory nucleus	ISN	0	1	0	0	13	0	0	1	8	1	1	0	2	1	0	1	1	7	1	8	3	1	2.72727	4.00227	2.45455	2.58316	-0.0469296	0.962569	1
Linear nucleus of the medulla	LIN	0	1	0	0	6	0	1	4	2	1	0	0	0	1	0	4	2	4	0	8	6	0	1.81818	1.66242	2.72727	2.4532	1.41896	0.15591	0.307587
Lateral reticular nucleus	LRN	3	4	3	1	52	2	4	12	57	11	22	241	0	4	0	4	69	22	12	18	61	6	15.5455	20.2453	39.9091	70.7566	0.735956	0.461758	0.634917
Lateral reticular nucleus, magnocellular part	LRNm	3	4	1	1	50	2	4	10	57	10	20	234	0	4	0	4	69	22	12	18	57	6	14.7273	20.0254	38.9091	68.6549	1.03457	0.300869	0.484917
Lateral reticular nucleus, parvicellular part	LRNp	0	0	2	0	2	0	0	2	0	1	2	7	0	0	0	0	0	0	0	0	4	0	1.36364	0.504525	1.81818	1.94001	0.84657	0.397235	0.582611
Magnocellular reticular nucleus	MARN	4	2	5	8	73	8	8	8	57	17	14	8	29	9	1	12	7	43	31	46	61	3	18.5455	23.6236	22.7273	20.3818	0.977406	0.328368	0.511441
Medullary reticular nucleus	MDRN	18	15	7	1	148	9	23	118	225	52	39	46	0	51	4	92	23	72	57	112	139	25	59.5455	72.7219	56.5455	44.1347	0.949505	0.342364	0.523056
Medullary reticular nucleus, dorsal part	MDRNd	12	8	5	0	89	4	10	61	96	17	21	11	0	27	3	46	7	31	25	56	56	12	29.4545	35.2061	25	20.3765	0.188902	0.85017	0.923641
Medullary reticular nucleus, ventral part	MDRNv	6	7	2	1	59	5	13	57	129	35	18	35	0	24	1	46	16	41	32	56	83	13	30.1818	38.9662	31.6364	24.6263	1.38846	0.164997	0.321233
Parvicellular reticular nucleus	PARN	11	48	23	3	520	18	39	198	434	83	67	9	13	64	9	155	15	187	93	450	308	56	131.273	180.163	123.545	143.142	0.345743	0.729536	0.855989
Parasolitary nucleus	PAS	0	3	1	0	9	0	3	2	0	0	2	0	0	1	2	2	1	1	0	2	1	0	2.27273	2.37027	1.27273	0.467099	-1.77339	0.0761639	0.198885
Paragigantocellular reticular nucleus	PGRN	6	4	9	11	107	22	14	23	104	47	33	67	3	16	2	22	8	81	19	72	99	17	34.5455	37.281	36.9091	35.3792	-0.0793163	0.936781	0.98845
Paragigantocellular reticular nucleus, dorsal part	PGRNd	3	0	0	1	1	0	1	1	1	1	0	0	1	0	0	0	0	2	0	4	10	0	1.18182	0.603023	2.18182	2.75021	1.82207	0.0684445	0.183658
Paragigantocellular reticular nucleus, lateral part	PGRNl	3	4	9	10	106	22	13	22	103	46	33	67	2	16	2	22	8	79	19	68	89	17	33.7273	37.2561	35.3636	33.1369	-0.110439	0.912061	0.968171
Perihypoglossal nuclei	PHY	2	3	0	3	8	2	3	10	13	1	0	7	0	7	1	1	17	7	5	38	15	6	4.27273	4.12531	9.54545	10.8015	2.55165	0.0107216	0.0481376
Nucleus of Roller	NR	0	0	0	0	0	0	0	1	2	0	0	0	0	0	0	0	0	0	0	1	3	0	1.09091	0.301511	1.18182	0.603023	0.200026	0.84146	0.920288
Nucleus prepositus	PRP	2	3	0	3	8	2	3	9	11	1	0	7	0	7	1	1	17	7	5	37	12	6	4	3.57771	9.18182	10.4194	2.70341	0.00686323	0.0347106
Parapyramidal nucleus	PPY	4	0	2	4	14	1	1	2	10	10	5	23	0	7	1	2	6	5	1	2	10	2	4.90909	4.45992	5.45455	6.53244	0.0561268	0.955241	1
Vestibular nuclei	VNC	19	36	30	31	146	35	14	40	72	32	12	27	46	60	11	13	82	49	36	116	108	15	42.4545	37.9219	51.1818	36.9941	1.10293	0.270056	0.453529
Lateral vestibular nucleus	LAV	3	1	0	2	10	1	1	2	10	1	1	2	4	4	0	2	18	4	1	9	2	0	3	3.52136	4.36364	5.08474	1.14232	0.253321	0.433731
Medial vestibular nucleus	MV	13	25	15	24	48	24	11	21	35	17	5	11	26	28	6	6	30	21	19	76	61	10	21.6364	11.9438	26.7273	22.5703	0.566245	0.571227	0.73395
Spinal vestibular nucleus	SPIV	2	8	13	3	81	8	2	13	22	11	3	13	15	26	4	4	34	22	15	25	39	5	15.0909	22.7	18.3636	11.9522	2.18558	0.028846	0.101538
Superior vestibular nucleus	SUV	1	2	2	2	7	2	0	4	5	3	3	1	1	2	1	1	0	2	1	6	6	0	2.90909	1.81409	2.09091	1.97254	-1.21629	0.223875	0.39882
Nucleus x	x	0	0	0	0	9	0	0	0	3	1	0	0	0	0	0	2	0	2	0	5	4	0	1.90909	2.42712	1.81818	1.4013	-0.156161	0.875906	0.941144
Hypoglossal nucleus	XII	5	15	2	1	36	1	6	32	35	2	4	7	0	6	0	3	5	7	11	40	24	6	12.6364	14.4933	10.0909	11.7597	-0.154038	0.87758	0.941793
Nucleus y	y	0	0	0	4	1	0	0	0	0	0	0	0	0	0	1	0	0	0	0	0	2	0	1.27273	0.904534	1.09091	0.301511	-0.392424	0.694745	0.827349
